# Supplementary material for: On the design of a MEMS piezoelectric accelerometer coupled to the middle ear as an implantable sensor for hearing devices
Source: Sci Rep. 2018 Mar 2;8:3920. doi: 10.1038/s41598-018-22219-7 (PMC5834511; doi:10.1038/s41598-018-22219-7)
Supplement: Supplementary file 1 — Dataset 1 [file 41598_2018_22219_MOESM1_ESM.csv]

0	0.008454387	0.001161530	0.009615917	9.62
31	0.043889383	0.040585297	0.084474680	84.47
63	0.016874318	0.018299953	0.035174272	35.17
94	0.008453366	0.006908655	0.015362020	15.36
125	0.007043790	0.003387722	0.010431511	10.43
156	0.007695410	0.003161172	0.010856581	10.86
188	0.007541761	0.002346489	0.009888250	9.89
219	0.007692020	0.001573629	0.009265649	9.27
250	0.008660242	0.002033611	0.010693853	10.69
281	0.009385613	0.002076732	0.011462345	11.46
313	0.008557976	0.001680593	0.010238569	10.24
344	0.008638794	0.001547105	0.010185899	10.19
375	0.009198872	0.002211527	0.011410399	11.41
406	0.009228480	0.002169609	0.011398088	11.40
438	0.009748215	0.002743075	0.012491290	12.49
469	0.009944534	0.002831389	0.012775923	12.78
500	0.009910517	0.002603826	0.012514343	12.51
531	0.010720394	0.003765203	0.014485597	14.49
563	0.010551132	0.003090630	0.013641762	13.64
594	0.010872118	0.002549518	0.013421635	13.42
625	0.011321679	0.002653917	0.013975595	13.98
656	0.011068998	0.003003605	0.014072604	14.07
688	0.010847222	0.003217021	0.014064243	14.06
719	0.011195303	0.003723174	0.014918476	14.92
750	0.010818769	0.003026370	0.013845139	13.85
781	0.010103042	0.002881953	0.012984995	12.98
813	0.010700636	0.002886846	0.013587482	13.59
844	0.010805551	0.003225329	0.014030880	14.03
875	0.010947665	0.003493546	0.014441210	14.44
906	0.011030025	0.003529617	0.014559642	14.56
938	0.011031012	0.003383172	0.014414185	14.41
969	0.011397788	0.003344233	0.014742021	14.74
1000	0.011432362	0.003325357	0.014757719	14.76
1031	0.011387382	0.003318843	0.014706225	14.71
1063	0.011390026	0.003269277	0.014659302	14.66
1094	0.011504842	0.003523950	0.015028792	15.03
1125	0.011150895	0.003213459	0.014364354	14.36
1156	0.011156658	0.003301064	0.014457722	14.46
1188	0.011182465	0.003476910	0.014659375	14.66
1219	0.011314639	0.003718501	0.015033140	15.03
1250	0.011045148	0.003382223	0.014427371	14.43
1281	0.011116281	0.003460422	0.014576703	14.58
1313	0.011162318	0.003573002	0.014735320	14.74
1344	0.011028181	0.003366225	0.014394405	14.39
1375	0.011069173	0.003406163	0.014475336	14.48
1406	0.010937100	0.003131707	0.014068807	14.07
1438	0.010951001	0.003156298	0.014107298	14.11
1469	0.011194779	0.003329654	0.014524433	14.52
1500	0.012079533	0.004541664	0.016621198	16.62
1531	0.010800788	0.002997560	0.013798348	13.80
1563	0.011163632	0.003457865	0.014621497	14.62
1594	0.011044450	0.003301514	0.014345964	14.35
1625	0.011341315	0.003869338	0.015210654	15.21
1656	0.010832149	0.003329902	0.014162052	14.16
1688	0.010837027	0.003695638	0.014532666	14.53
1719	0.010667621	0.003358176	0.014025797	14.03
1750	0.010810154	0.003359383	0.014169536	14.17
1781	0.010978761	0.003659791	0.014638552	14.64
1813	0.010900714	0.003474619	0.014375332	14.38
1844	0.010967977	0.003675784	0.014643761	14.64
1875	0.011049398	0.003621289	0.014670686	14.67
1906	0.011095137	0.003586544	0.014681681	14.68
1938	0.011352272	0.003826548	0.015178820	15.18
1969	0.011109999	0.003392372	0.014502370	14.50
2000	0.011693283	0.003923259	0.015616542	15.62
2031	0.011477891	0.003573169	0.015051060	15.05
2063	0.011464004	0.003532996	0.014997000	15.00
2094	0.011686827	0.003750943	0.015437770	15.44
2125	0.011242458	0.003362319	0.014604777	14.60
2156	0.011338150	0.003450696	0.014788846	14.79
2188	0.011161337	0.003296263	0.014457600	14.46
2219	0.011677346	0.004089865	0.015767211	15.77
2250	0.011174553	0.003474863	0.014649415	14.65
2281	0.011341382	0.003741550	0.015082932	15.08
2313	0.011448930	0.003912904	0.015361834	15.36
2344	0.010983454	0.003346355	0.014329809	14.33
2375	0.011185770	0.003581374	0.014767144	14.77
2406	0.010988884	0.003338676	0.014327561	14.33
2438	0.010971804	0.003374683	0.014346486	14.35
2469	0.010978738	0.003374111	0.014352849	14.35
2500	0.010944180	0.003265138	0.014209317	14.21
2531	0.010827823	0.003350289	0.014178112	14.18
2563	0.010920475	0.003454929	0.014375404	14.38
2594	0.010897669	0.003457490	0.014355159	14.36
2625	0.010698437	0.003277670	0.013976107	13.98
2656	0.010656454	0.003227198	0.013883652	13.88
2688	0.010618318	0.003207632	0.013825950	13.83
2719	0.010586856	0.003179270	0.013766126	13.77
2750	0.010498921	0.003093285	0.013592206	13.59
2781	0.010614990	0.003319871	0.013934861	13.93
2813	0.010547778	0.003340546	0.013888324	13.89
2844	0.010678132	0.003401684	0.014079817	14.08
2875	0.010399827	0.003092074	0.013491900	13.49
2906	0.010378004	0.003077245	0.013455249	13.46
2938	0.010418970	0.003234615	0.013653585	13.65
2969	0.010602460	0.003348328	0.013950788	13.95
3000	0.010662416	0.003424719	0.014087135	14.09
3031	0.010554846	0.003146690	0.013701535	13.70
3063	0.010571772	0.003161279	0.013733051	13.73
3094	0.010846325	0.003353435	0.014199760	14.20
3125	0.011161190	0.003645566	0.014806756	14.81
3156	0.011146627	0.003449667	0.014596293	14.60
3188	0.011463051	0.003643863	0.015106913	15.11
3219	0.011378323	0.003467438	0.014845762	14.85
3250	0.011134964	0.003114357	0.014249321	14.25
3281	0.011596927	0.003778589	0.015375516	15.38
3313	0.011211819	0.003327339	0.014539159	14.54
3344	0.011892522	0.003982250	0.015874772	15.87
3375	0.011681082	0.003688759	0.015369841	15.37
3406	0.011129430	0.003102316	0.014231746	14.23
3438	0.010636923	0.002478771	0.013115694	13.12
3469	0.011512317	0.003580015	0.015092332	15.09
3500	0.010780086	0.002690469	0.013470554	13.47
3531	0.010552211	0.002437684	0.012989896	12.99
3563	0.011514629	0.004049251	0.015563880	15.56
3594	0.011477447	0.003630559	0.015108005	15.11
3625	0.011358743	0.003571818	0.014930562	14.93
3656	0.010842841	0.002867709	0.013710550	13.71
3688	0.011923932	0.004233488	0.016157420	16.16
3719	0.010616736	0.002495428	0.013112165	13.11
3750	0.010774920	0.002678666	0.013453586	13.45
3781	0.011228419	0.003210295	0.014438714	14.44
3813	0.010424766	0.002061177	0.012485943	12.49
3844	0.011112820	0.002880323	0.013993142	13.99
3875	0.010642412	0.003034195	0.013676608	13.68
3906	0.010963709	0.003146394	0.014110103	14.11
3938	0.011030051	0.003099227	0.014129278	14.13
3969	0.010944387	0.003070192	0.014014578	14.01
4000	0.010347498	0.002427678	0.012775176	12.78
4031	0.010370581	0.002581133	0.012951715	12.95
4063	0.010892446	0.003296350	0.014188796	14.19
4094	0.010528288	0.002730790	0.013259078	13.26
4125	0.011091068	0.003543870	0.014634938	14.63
4156	0.010635490	0.003097823	0.013733312	13.73
4188	0.010692965	0.003229975	0.013922941	13.92
4219	0.010445458	0.002790022	0.013235480	13.24
4250	0.010445374	0.002975148	0.013420522	13.42
4281	0.010648204	0.003175743	0.013823948	13.82
4313	0.010419101	0.002777210	0.013196311	13.20
4344	0.010649946	0.003103042	0.013752987	13.75
4375	0.010638177	0.002923220	0.013561397	13.56
4406	0.010557875	0.002883192	0.013441067	13.44
4438	0.010564576	0.003009340	0.013573916	13.57
4469	0.010773855	0.003246129	0.014019985	14.02
4500	0.011099096	0.003433614	0.014532710	14.53
4531	0.010930087	0.002998231	0.013928317	13.93
4563	0.011000866	0.002927697	0.013928562	13.93
4594	0.010870747	0.002802777	0.013673524	13.67
4625	0.010824545	0.002753209	0.013577754	13.58
4656	0.010902607	0.002899250	0.013801857	13.80
4688	0.010898535	0.002943734	0.013842270	13.84
4719	0.010915680	0.002970012	0.013885692	13.89
4750	0.010714950	0.002834222	0.013549172	13.55
4781	0.010734849	0.002911178	0.013646027	13.65
4813	0.010670467	0.002941757	0.013612224	13.61
4844	0.010606037	0.002862996	0.013469032	13.47
4875	0.010574734	0.002857848	0.013432583	13.43
4906	0.010465960	0.002781420	0.013247380	13.25
4938	0.010439237	0.002758851	0.013198088	13.20
4969	0.010399831	0.002787236	0.013187067	13.19
5000	0.010348045	0.002726045	0.013074089	13.07
5031	0.010306383	0.002680566	0.012986949	12.99
5063	0.010280772	0.002665135	0.012945907	12.95
5094	0.010177341	0.002650472	0.012827813	12.83
5125	0.010208323	0.002693963	0.012902286	12.90
5156	0.010198580	0.002664409	0.012862989	12.86
5188	0.010133091	0.002660615	0.012793706	12.79
5219	0.010128005	0.002634091	0.012762096	12.76
5250	0.010118569	0.002640203	0.012758772	12.76
5281	0.010009764	0.002593663	0.012603428	12.60
5313	0.010008141	0.002527267	0.012535408	12.54
5344	0.009960696	0.002553990	0.012514686	12.51
5375	0.009959472	0.002537821	0.012497293	12.50
5406	0.009962948	0.002545548	0.012508496	12.51
5438	0.009939829	0.002483384	0.012423213	12.42
5469	0.009878765	0.002509089	0.012387853	12.39
5500	0.009865937	0.002502358	0.012368295	12.37
5531	0.009838215	0.002492014	0.012330229	12.33
5563	0.009812211	0.002509721	0.012321932	12.32
5594	0.009833180	0.002532275	0.012365455	12.37
5625	0.009785303	0.002471494	0.012256797	12.26
5656	0.009763028	0.002433003	0.012196030	12.20
5688	0.009745551	0.002431737	0.012177288	12.18
5719	0.009746509	0.002448847	0.012195356	12.20
5750	0.009727568	0.002404962	0.012132530	12.13
5781	0.009673658	0.002386714	0.012060372	12.06
5813	0.009684016	0.002412347	0.012096364	12.10
5844	0.009614756	0.002327520	0.011942276	11.94
5875	0.009647674	0.002367378	0.012015052	12.02
5906	0.009620658	0.002360162	0.011980820	11.98
5938	0.009589482	0.002335504	0.011924985	11.92
5969	0.009598679	0.002376270	0.011974949	11.97
6000	0.009576888	0.002374345	0.011951233	11.95
6031	0.009515065	0.002275140	0.011790205	11.79
6063	0.009628577	0.002414330	0.012042908	12.04
6094	0.009559378	0.002378190	0.011937567	11.94
6125	0.009500729	0.002287512	0.011788241	11.79
6156	0.009465635	0.002288095	0.011753731	11.75
6188	0.009524366	0.002268133	0.011792499	11.79
6219	0.009411112	0.002235077	0.011646189	11.65
6250	0.009487362	0.002233150	0.011720512	11.72
6281	0.009528156	0.002236563	0.011764719	11.76
6313	0.009516987	0.002228275	0.011745262	11.75
6344	0.009533595	0.002262072	0.011795667	11.80
6375	0.009495659	0.002235715	0.011731374	11.73
6406	0.009529421	0.002257784	0.011787205	11.79
6438	0.009467706	0.002225282	0.011692988	11.69
6469	0.009513683	0.002228678	0.011742361	11.74
6500	0.009540244	0.002245452	0.011785696	11.79
6531	0.009493109	0.002231093	0.011724202	11.72
6563	0.009478621	0.002199283	0.011677904	11.68
6594	0.009496266	0.002282193	0.011778459	11.78
6625	0.009380664	0.002068596	0.011449260	11.45
6656	0.009503954	0.002088747	0.011592701	11.59
6688	0.009551872	0.002165492	0.011717363	11.72
6719	0.009484419	0.002053825	0.011538244	11.54
6750	0.009453279	0.002300502	0.011753780	11.75
6781	0.009321623	0.002096381	0.011418004	11.42
6813	0.009369536	0.002038235	0.011407770	11.41
6844	0.009430030	0.002169991	0.011600021	11.60
6875	0.009245458	0.002024974	0.011270432	11.27
6906	0.009331423	0.002101429	0.011432852	11.43
6938	0.009290497	0.002110808	0.011401305	11.40
6969	0.009288504	0.002048987	0.011337491	11.34
7000	0.009240189	0.001954232	0.011194420	11.19
7031	0.009244546	0.002025139	0.011269685	11.27
7063	0.009063478	0.001836955	0.010900433	10.90
7094	0.008913870	0.001823112	0.010736982	10.74
7125	0.009268057	0.002076798	0.011344855	11.34
7156	0.009326788	0.002319648	0.011646435	11.65
7188	0.008903072	0.001896967	0.010800039	10.80
7219	0.009160104	0.002059850	0.011219954	11.22
7250	0.009141703	0.002089714	0.011231418	11.23
7281	0.009168586	0.002251817	0.011420402	11.42
7313	0.008701026	0.001720097	0.010421123	10.42
7344	0.008942516	0.002122184	0.011064701	11.06
7375	0.008978862	0.002116345	0.011095207	11.10
7406	0.008904204	0.001922287	0.010826491	10.83
7438	0.008902977	0.001954349	0.010857326	10.86
7469	0.008979060	0.002205926	0.011184985	11.18
7500	0.008848121	0.001973021	0.010821142	10.82
7531	0.009156548	0.002214747	0.011371295	11.37
7563	0.008793925	0.001972823	0.010766748	10.77
7594	0.009017825	0.001875206	0.010893031	10.89
7625	0.009262797	0.002226423	0.011489220	11.49
7656	0.008831853	0.001849314	0.010681166	10.68
7688	0.009024235	0.001767440	0.010791674	10.79
7719	0.009107757	0.001910835	0.011018591	11.02
7750	0.009138471	0.002191237	0.011329708	11.33
7781	0.009055180	0.002132290	0.011187470	11.19
7813	0.008818099	0.001929697	0.010747796	10.75
7844	0.008785662	0.001663382	0.010449044	10.45
7875	0.009149505	0.001918444	0.011067948	11.07
7906	0.009088056	0.001902293	0.010990349	10.99
7938	0.009166321	0.002005613	0.011171934	11.17
7969	0.009148136	0.001998078	0.011146214	11.15
8000	0.009109376	0.001934637	0.011044014	11.04
8031	0.009205131	0.002005636	0.011210766	11.21
8063	0.009052692	0.001858338	0.010911030	10.91
8094	0.009140983	0.001998791	0.011139774	11.14
8125	0.009031691	0.001900065	0.010931756	10.93
8156	0.008985808	0.001709103	0.010694910	10.69
8188	0.008971142	0.001916950	0.010888092	10.89
8219	0.009038058	0.001814660	0.010852718	10.85
8250	0.008999703	0.001794178	0.010793881	10.79
8281	0.008883584	0.001792645	0.010676229	10.68
8313	0.009086659	0.001924086	0.011010745	11.01
8344	0.008989085	0.001794707	0.010783792	10.78
8375	0.009023873	0.001734070	0.010757943	10.76
8406	0.008973369	0.001722550	0.010695919	10.70
8438	0.008879109	0.001756754	0.010635863	10.64
8469	0.009055522	0.001852497	0.010908019	10.91
8500	0.008935191	0.001740545	0.010675736	10.68
8531	0.008931057	0.001749919	0.010680975	10.68
8563	0.008926096	0.001744906	0.010671002	10.67
8594	0.008935141	0.001806986	0.010742127	10.74
8625	0.008887061	0.001715380	0.010602440	10.60
8656	0.008917787	0.001692215	0.010610002	10.61
8688	0.008813694	0.001736542	0.010550236	10.55
8719	0.008800898	0.001686904	0.010487802	10.49
8750	0.008862531	0.001829866	0.010692397	10.69
8781	0.008801873	0.001712965	0.010514838	10.51
8813	0.008838830	0.001743626	0.010582455	10.58
8844	0.008726304	0.001690985	0.010417289	10.42
8875	0.008683352	0.001671374	0.010354726	10.35
8906	0.008670224	0.001740668	0.010410892	10.41
8938	0.008584696	0.001716468	0.010301164	10.30
8969	0.008561191	0.001659624	0.010220815	10.22
9000	0.008549399	0.001686221	0.010235620	10.24
9031	0.008474580	0.001694884	0.010169464	10.17
9063	0.008386971	0.001558664	0.009945635	9.95
9094	0.008427951	0.001665691	0.010093642	10.09
9125	0.008374209	0.001617625	0.009991834	9.99
9156	0.008327611	0.001631013	0.009958624	9.96
9188	0.008334525	0.001594247	0.009928772	9.93
9219	0.008280622	0.001576184	0.009856805	9.86
9250	0.008220550	0.001616448	0.009836998	9.84
9281	0.008214123	0.001627449	0.009841572	9.84
9313	0.008150833	0.001645777	0.009796610	9.80
9344	0.008128486	0.001685658	0.009814144	9.81
9375	0.008096986	0.001648111	0.009745097	9.75
9406	0.008086679	0.001625881	0.009712560	9.71
9438	0.008038454	0.001649253	0.009687707	9.69
9469	0.007992845	0.001645720	0.009638566	9.64
9500	0.007926485	0.001648301	0.009574787	9.57
9531	0.007883960	0.001638152	0.009522113	9.52
9563	0.007871684	0.001643372	0.009515056	9.52
9594	0.007846242	0.001726256	0.009572498	9.57
9625	0.007782900	0.001654077	0.009436977	9.44
9656	0.007798442	0.001656350	0.009454792	9.45
9688	0.007764432	0.001674408	0.009438840	9.44
9719	0.007727827	0.001702697	0.009430524	9.43
9750	0.007764564	0.001662234	0.009426799	9.43
9781	0.007722432	0.001673306	0.009395737	9.40
9813	0.007749616	0.001704077	0.009453692	9.45
9844	0.007735027	0.001727438	0.009462464	9.46
9875	0.007691210	0.001729324	0.009420534	9.42
9906	0.007677719	0.001719793	0.009397512	9.40
9938	0.007654023	0.001667204	0.009321228	9.32
9969	0.007659870	0.001705292	0.009365162	9.37
10000	0.007596758	0.001737785	0.009334543	9.33
10031	0.007596303	0.001678619	0.009274922	9.27
10063	0.007593279	0.001732269	0.009325548	9.33
10094	0.007557390	0.001782793	0.009340183	9.34
10125	0.007531022	0.001640104	0.009171126	9.17
10156	0.007583039	0.001731060	0.009314099	9.31
10188	0.007575526	0.001777963	0.009353490	9.35
10219	0.007420040	0.001821736	0.009241776	9.24
10250	0.007468335	0.001746203	0.009214537	9.21
10281	0.007485567	0.001753203	0.009238771	9.24
10313	0.007318395	0.001706015	0.009024410	9.02
10344	0.007313315	0.001807899	0.009121214	9.12
10375	0.007377663	0.001773948	0.009151611	9.15
10406	0.007267665	0.001808352	0.009076018	9.08
10438	0.007152561	0.001790912	0.008943473	8.94
10469	0.007073532	0.001693584	0.008767117	8.77
10500	0.007153547	0.001800570	0.008954116	8.95
10531	0.007151051	0.001728294	0.008879344	8.88
10563	0.007046221	0.001826351	0.008872571	8.87
10594	0.007011131	0.001770620	0.008781750	8.78
10625	0.006931309	0.001642349	0.008573658	8.57
10656	0.007064071	0.001736592	0.008800662	8.80
10688	0.006968019	0.001732054	0.008700073	8.70
10719	0.006868023	0.001716897	0.008584919	8.58
10750	0.006883379	0.001651697	0.008535075	8.54
10781	0.006834355	0.001721105	0.008555461	8.56
10813	0.006718424	0.001613110	0.008331534	8.33
10844	0.006671307	0.001643142	0.008314448	8.31
10875	0.006610212	0.001576687	0.008186899	8.19
10906	0.006529666	0.001478617	0.008008283	8.01
10938	0.006715565	0.001674800	0.008390365	8.39
10969	0.006977682	0.001734758	0.008712440	8.71
11000	0.007000266	0.001728718	0.008728984	8.73
11031	0.006829095	0.001780517	0.008609611	8.61
11063	0.006767181	0.001771939	0.008539120	8.54
11094	0.006794140	0.001689027	0.008483167	8.48
11125	0.006679347	0.001674489	0.008353837	8.35
11156	0.006639121	0.001713219	0.008352340	8.35
11188	0.006700980	0.001709437	0.008410417	8.41
11219	0.006589981	0.001690804	0.008280786	8.28
11250	0.006550236	0.001850897	0.008401133	8.40
11281	0.006482967	0.001756314	0.008239281	8.24
11313	0.006565771	0.001671744	0.008237515	8.24
11344	0.006467781	0.001631280	0.008099061	8.10
11375	0.006521685	0.001699698	0.008221383	8.22
11406	0.006543930	0.001677046	0.008220976	8.22
11438	0.006633253	0.001503961	0.008137214	8.14
11469	0.006741010	0.001687833	0.008428843	8.43
11500	0.006749037	0.001761811	0.008510848	8.51
11531	0.006930873	0.001695102	0.008625975	8.63
11563	0.007115445	0.001739885	0.008855330	8.86
11594	0.007484819	0.001795843	0.009280662	9.28
11625	0.007683102	0.002129168	0.009812271	9.81
11656	0.008172300	0.002153972	0.010326272	10.33
11688	0.008460534	0.002365348	0.010825882	10.83
11719	0.008671865	0.002610748	0.011282613	11.28
11750	0.008760074	0.002678473	0.011438547	11.44
11781	0.008758432	0.002731044	0.011489476	11.49
11813	0.008591132	0.002810432	0.011401565	11.40
11844	0.008441179	0.002931640	0.011372819	11.37
11875	0.008356283	0.002791017	0.011147299	11.15
11906	0.008181467	0.002793020	0.010974487	10.97
11938	0.008095956	0.002775336	0.010871292	10.87
11969	0.007927825	0.002763690	0.010691515	10.69
12000	0.007800693	0.002760071	0.010560764	10.56
12031	0.007645408	0.002680393	0.010325802	10.33
12063	0.007502163	0.002612393	0.010114556	10.11
12094	0.007372637	0.002610730	0.009983367	9.98
12125	0.007277907	0.002571823	0.009849730	9.85
12156	0.007282570	0.002549465	0.009832035	9.83
12188	0.007292018	0.002559079	0.009851097	9.85
12219	0.007306036	0.002591544	0.009897580	9.90
12250	0.007302318	0.002563650	0.009865968	9.87
12281	0.007205990	0.002586613	0.009792603	9.79
12313	0.007148734	0.002617551	0.009766285	9.77
12344	0.007049575	0.002614649	0.009664224	9.66
12375	0.007002008	0.002578088	0.009580096	9.58
12406	0.006930333	0.002577839	0.009508172	9.51
12438	0.006865577	0.002572632	0.009438209	9.44
12469	0.006857353	0.002553793	0.009411146	9.41
12500	0.006808076	0.002574130	0.009382206	9.38
12531	0.006778012	0.002570644	0.009348656	9.35
12563	0.006756445	0.002568254	0.009324699	9.32
12594	0.006684295	0.002593359	0.009277654	9.28
12625	0.006672413	0.002530535	0.009202949	9.20
12656	0.006630059	0.002550029	0.009180088	9.18
12688	0.006597923	0.002573831	0.009171754	9.17
12719	0.006620610	0.002532912	0.009153521	9.15
12750	0.006622002	0.002551777	0.009173779	9.17
12781	0.006565363	0.002602019	0.009167382	9.17
12813	0.006597074	0.002607646	0.009204719	9.20
12844	0.006634614	0.002601720	0.009236334	9.24
12875	0.006639276	0.002644681	0.009283957	9.28
12906	0.006649807	0.002627154	0.009276960	9.28
12938	0.006664338	0.002667013	0.009331350	9.33
12969	0.006669739	0.002703075	0.009372814	9.37
13000	0.006720663	0.002720751	0.009441414	9.44
13031	0.006747625	0.002766919	0.009514543	9.51
13063	0.006811852	0.002799539	0.009611391	9.61
13094	0.006813655	0.002845157	0.009658812	9.66
13125	0.006893078	0.002900277	0.009793355	9.79
13156	0.006966297	0.002978085	0.009944382	9.94
13188	0.007091424	0.003068634	0.010160057	10.16
13219	0.007142174	0.003153004	0.010295178	10.30
13250	0.007156394	0.003164221	0.010320615	10.32
13281	0.007145599	0.003211092	0.010356691	10.36
13313	0.007128582	0.003252068	0.010380650	10.38
13344	0.007153893	0.003302905	0.010456798	10.46
13375	0.007186202	0.003363235	0.010549437	10.55
13406	0.007264758	0.003441027	0.010705785	10.71
13438	0.007235437	0.003450343	0.010685780	10.69
13469	0.007159754	0.003476562	0.010636315	10.64
13500	0.007155325	0.003441248	0.010596573	10.60
13531	0.007151701	0.003445910	0.010597612	10.60
13563	0.007035885	0.003471098	0.010506983	10.51
13594	0.006957216	0.003479156	0.010436372	10.44
13625	0.006909377	0.003478419	0.010387797	10.39
13656	0.006876498	0.003496676	0.010373174	10.37
13688	0.006868201	0.003457506	0.010325708	10.33
13719	0.006817611	0.003504786	0.010322397	10.32
13750	0.006806065	0.003514709	0.010320774	10.32
13781	0.006799781	0.003457641	0.010257421	10.26
13813	0.006738336	0.003484371	0.010222707	10.22
13844	0.006689885	0.003543062	0.010232947	10.23
13875	0.006649674	0.003537704	0.010187377	10.19
13906	0.006658882	0.003555861	0.010214743	10.21
13938	0.006612599	0.003543026	0.010155625	10.16
13969	0.006670733	0.003553767	0.010224499	10.22
14000	0.006591596	0.003605723	0.010197319	10.20
14031	0.006575201	0.003576067	0.010151268	10.15
14063	0.006517301	0.003571726	0.010089027	10.09
14094	0.006518426	0.003611659	0.010130085	10.13
14125	0.006535345	0.003626178	0.010161522	10.16
14156	0.006538131	0.003616378	0.010154509	10.15
14188	0.006572767	0.003639669	0.010212436	10.21
14219	0.006623690	0.003668004	0.010291693	10.29
14250	0.006641240	0.003756808	0.010398047	10.40
14281	0.006674681	0.003823224	0.010497905	10.50
14313	0.006687598	0.003894258	0.010581855	10.58
14344	0.006731664	0.003936455	0.010668119	10.67
14375	0.006738587	0.003981419	0.010720006	10.72
14406	0.006743439	0.004060954	0.010804393	10.80
14438	0.006756947	0.004079970	0.010836917	10.84
14469	0.006757102	0.004113493	0.010870595	10.87
14500	0.006762231	0.004193167	0.010955399	10.96
14531	0.006821427	0.004138377	0.010959804	10.96
14563	0.006819671	0.004232900	0.011052571	11.05
14594	0.006819475	0.004236634	0.011056109	11.06
14625	0.006718811	0.004308211	0.011027022	11.03
14656	0.006625827	0.004303375	0.010929201	10.93
14688	0.006554986	0.004268319	0.010823305	10.82
14719	0.006416331	0.004299702	0.010716033	10.72
14750	0.006250555	0.004291392	0.010541947	10.54
14781	0.005998441	0.004226310	0.010224751	10.22
14813	0.005548355	0.004094436	0.009642791	9.64
14844	0.004598461	0.003829982	0.008428443	8.43
14875	0.002000702	0.002955443	0.004956145	4.96
14906	0.005905797	0.003069109	0.008974906	8.97
14938	0.008980602	0.004971378	0.013951980	13.95
14969	0.008635361	0.005132649	0.013768011	13.77
15000	0.008333074	0.005057666	0.013390739	13.39
15031	0.008100074	0.005035981	0.013136055	13.14
15063	0.007937195	0.004998125	0.012935320	12.94
15094	0.007758837	0.004965172	0.012724009	12.72
15125	0.007628228	0.004896162	0.012524390	12.52
15156	0.007536314	0.004926586	0.012462900	12.46
15188	0.007569300	0.004898700	0.012468000	12.47
15219	0.007525559	0.005060970	0.012586528	12.59
15250	0.007582730	0.005130314	0.012713044	12.71
15281	0.007571408	0.005173679	0.012745087	12.75
15313	0.007653818	0.005207511	0.012861328	12.86
15344	0.007757872	0.005316326	0.013074198	13.07
15375	0.007891996	0.005403752	0.013295748	13.30
15406	0.007957743	0.005611131	0.013568873	13.57
15438	0.008093839	0.005755641	0.013849480	13.85
15469	0.008248781	0.005906508	0.014155288	14.16
15500	0.008363479	0.006100305	0.014463785	14.46
15531	0.008504992	0.006210058	0.014715049	14.72
15563	0.008601995	0.006358403	0.014960398	14.96
15594	0.008666199	0.006439722	0.015105921	15.11
15625	0.008705407	0.006524609	0.015230016	15.23
15656	0.008739247	0.006605598	0.015344845	15.34
15688	0.008786775	0.006684415	0.015471190	15.47
15719	0.008820229	0.006705527	0.015525756	15.53
15750	0.008817724	0.006797005	0.015614729	15.61
15781	0.008994288	0.006967965	0.015962253	15.96
15813	0.009333309	0.007261906	0.016595215	16.60
15844	0.009595126	0.007568007	0.017163133	17.16
15875	0.009784035	0.007749911	0.017533945	17.53
15906	0.009897425	0.007900217	0.017797642	17.80
15938	0.010001529	0.008056473	0.018058002	18.06
15969	0.010073963	0.008160989	0.018234952	18.23
16000	0.010115758	0.008228706	0.018344464	18.34
16031	0.010184966	0.008366111	0.018551077	18.55
16063	0.010300522	0.008504332	0.018804854	18.80
16094	0.010413486	0.008673446	0.019086931	19.09
16125	0.010538869	0.008801207	0.019340076	19.34
16156	0.010709372	0.008973270	0.019682642	19.68
16188	0.010821931	0.009162378	0.019984310	19.98
16219	0.010934704	0.009333804	0.020268508	20.27
16250	0.011063137	0.009470859	0.020533996	20.53
16281	0.011094648	0.009561869	0.020656517	20.66
16313	0.011075034	0.009595174	0.020670208	20.67
16344	0.011008435	0.009580023	0.020588457	20.59
16375	0.010917943	0.009534054	0.020451997	20.45
16406	0.010881569	0.009566020	0.020447589	20.45
16438	0.010906319	0.009637494	0.020543813	20.54
16469	0.010943738	0.009711382	0.020655120	20.66
16500	0.010964493	0.009749295	0.020713788	20.71
16531	0.010945036	0.009824676	0.020769712	20.77
16563	0.011005526	0.009858700	0.020864226	20.86
16594	0.011045300	0.009940029	0.020985329	20.99
16625	0.011060050	0.009975577	0.021035627	21.04
16656	0.011051471	0.010042398	0.021093869	21.09
16688	0.011059827	0.010082109	0.021141936	21.14
16719	0.011034138	0.010095024	0.021129162	21.13
16750	0.010981225	0.010090156	0.021071381	21.07
16781	0.010955882	0.010100018	0.021055900	21.06
16813	0.010921517	0.010095969	0.021017487	21.02
16844	0.010922340	0.010120349	0.021042689	21.04
16875	0.010914625	0.010160043	0.021074667	21.07
16906	0.010950462	0.010199228	0.021149690	21.15
16938	0.010958276	0.010266647	0.021224923	21.22
16969	0.010983388	0.010295665	0.021279053	21.28
17000	0.010990698	0.010350435	0.021341133	21.34
17031	0.011021433	0.010400540	0.021421973	21.42
17063	0.011047329	0.010449933	0.021497262	21.50
17094	0.011092232	0.010514384	0.021606616	21.61
17125	0.011149516	0.010588236	0.021737752	21.74
17156	0.011226392	0.010688285	0.021914676	21.91
17188	0.011294794	0.010791615	0.022086408	22.09
17219	0.011371571	0.010879072	0.022250643	22.25
17250	0.011436965	0.010998404	0.022435369	22.44
17281	0.011535741	0.011102970	0.022638710	22.64
17313	0.011639882	0.011249089	0.022888972	22.89
17344	0.011776859	0.011366795	0.023143653	23.14
17375	0.011863516	0.011501461	0.023364977	23.36
17406	0.011989707	0.011645173	0.023634880	23.63
17438	0.012147375	0.011816003	0.023963378	23.96
17469	0.012309163	0.011982312	0.024291475	24.29
17500	0.012456505	0.012167513	0.024624018	24.62
17531	0.012667240	0.012400376	0.025067616	25.07
17563	0.012887498	0.012629830	0.025517328	25.52
17594	0.013138028	0.012902717	0.026040745	26.04
17625	0.013449835	0.013219868	0.026669703	26.67
17656	0.013792679	0.013581482	0.027374161	27.37
17688	0.014143299	0.013947824	0.028091123	28.09
17719	0.014541626	0.014355773	0.028897400	28.90
17750	0.014971102	0.014796188	0.029767290	29.77
17781	0.015441584	0.015291456	0.030733040	30.73
17813	0.015987054	0.015842692	0.031829746	31.83
17844	0.016589466	0.016458238	0.033047704	33.05
17875	0.017232799	0.017121553	0.034354352	34.35
17906	0.017962029	0.017854210	0.035816240	35.82
17938	0.018757167	0.018665065	0.037422233	37.42
17969	0.019586971	0.019505025	0.039091996	39.09
18000	0.020547797	0.020488607	0.041036404	41.04
18031	0.021603716	0.021564800	0.043168516	43.17
18063	0.022771578	0.022731216	0.045502793	45.50
18094	0.024068618	0.024052979	0.048121597	48.12
18125	0.025647823	0.025620397	0.051268220	51.27
18156	0.027382890	0.027385838	0.054768728	54.77
18188	0.029291586	0.029327960	0.058619546	58.62
18219	0.031534127	0.031576559	0.063110686	63.11
18250	0.034143434	0.034214471	0.068357905	68.36
18281	0.037294530	0.037377865	0.074672395	74.67
18313	0.041090375	0.041196280	0.082286655	82.29
18344	0.045657807	0.045794551	0.091452358	91.45
18375	0.051155013	0.051315316	0.102470330	102.47
18406	0.057793553	0.057990242	0.115783800	115.78
18438	0.066073234	0.066350425	0.132423660	132.42
18469	0.076435318	0.076739020	0.153174340	153.17
18500	0.090152541	0.090525237	0.180677780	180.68
18531	0.108964810	0.109423950	0.218388760	218.39
18563	0.134131600	0.134714110	0.268845720	268.85
18594	0.165623550	0.166369020	0.331992570	331.99
18625	0.196480730	0.197357020	0.393837750	393.84
18656	0.207693040	0.208619400	0.416312440	416.31
18688	0.187448350	0.188291940	0.375740290	375.74
18719	0.157070310	0.157772630	0.314842940	314.84
18750	0.129130700	0.129694730	0.258825430	258.83
18781	0.107983430	0.108431950	0.216415390	216.42
18813	0.092442439	0.092810222	0.185252660	185.25
18844	0.081022779	0.081342811	0.162365590	162.37
18875	0.072090070	0.072344295	0.144434370	144.43
18906	0.065118174	0.065326187	0.130444360	130.44
18938	0.059480196	0.059651973	0.119132170	119.13
18969	0.055082673	0.055228853	0.110311530	110.31
19000	0.051628398	0.051733545	0.103361940	103.36
19031	0.048363390	0.048415762	0.096779151	96.78
19063	0.045567996	0.045617432	0.091185428	91.19
19094	0.043281647	0.043299820	0.086581468	86.58
19125	0.041350901	0.041362880	0.082713782	82.71
19156	0.039554972	0.039534682	0.079089653	79.09
19188	0.037854973	0.037780208	0.075635180	75.64
19219	0.036332570	0.036257236	0.072589806	72.59
19250	0.035041182	0.034930628	0.069971809	69.97
19281	0.033846457	0.033696892	0.067543349	67.54
19313	0.032672856	0.032488350	0.065161206	65.16
19344	0.031282183	0.031066704	0.062348886	62.35
19375	0.029934683	0.029686645	0.059621327	59.62
19406	0.028687024	0.028418310	0.057105334	57.11
19438	0.027754611	0.027466085	0.055220696	55.22
19469	0.027242692	0.026940789	0.054183481	54.18
19500	0.027255032	0.026926320	0.054181352	54.18
19531	0.027561629	0.027200519	0.054762148	54.76
19563	0.027647377	0.027229323	0.054876700	54.88
19594	0.027539639	0.027053931	0.054593570	54.59
19625	0.026563723	0.026011653	0.052575376	52.58
19656	0.024785104	0.024166060	0.048951164	48.95
19688	0.022641832	0.021976594	0.044618427	44.62
19719	0.020956664	0.020308457	0.041265121	41.27
19750	0.020397971	0.019744703	0.040142674	40.14
19781	0.019814442	0.019146806	0.038961248	38.96
19813	0.019282406	0.018614720	0.037897126	37.90
19844	0.018854028	0.018172074	0.037026102	37.03
19875	0.018475597	0.017788433	0.036264029	36.26
19906	0.017915019	0.017205734	0.035120754	35.12
19938	0.017241432	0.016544241	0.033785673	33.79
19969	0.016720744	0.016028275	0.032749020	32.75
20000	0.016386469	0.015707340	0.032093808	32.09
20031	0.016200804	0.015523077	0.031723881	31.72
20063	0.016156588	0.015480245	0.031636832	31.64
20094	0.016087121	0.015413903	0.031501024	31.50
20125	0.015858554	0.015153630	0.031012184	31.01
20156	0.015576049	0.014830319	0.030406368	30.41
20188	0.015040742	0.014290102	0.029330844	29.33
20219	0.014482026	0.013696223	0.028178249	28.18
20250	0.013870301	0.013076239	0.026946540	26.95
20281	0.013225997	0.012420808	0.025646806	25.65
20313	0.012596380	0.011786253	0.024382632	24.38
20344	0.011991830	0.011186355	0.023178185	23.18
20375	0.011487780	0.010668710	0.022156490	22.16
20406	0.011045022	0.010221763	0.021266785	21.27
20438	0.010655507	0.009846424	0.020501931	20.50
20469	0.010380248	0.009575343	0.019955590	19.96
20500	0.010145547	0.009368362	0.019513908	19.51
20531	0.009973163	0.009200857	0.019174020	19.17
20563	0.009833259	0.009073359	0.018906618	18.91
20594	0.009751657	0.008989481	0.018741138	18.74
20625	0.009650837	0.008910277	0.018561113	18.56
20656	0.009547863	0.008813279	0.018361142	18.36
20688	0.009482816	0.008746381	0.018229196	18.23
20719	0.009421437	0.008684509	0.018105946	18.11
20750	0.009375493	0.008622196	0.017997689	18.00
20781	0.009312393	0.008549485	0.017861878	17.86
20813	0.009228320	0.008471070	0.017699390	17.70
20844	0.009138301	0.008377738	0.017516038	17.52
20875	0.009039562	0.008270081	0.017309643	17.31
20906	0.008901921	0.008134070	0.017035991	17.04
20938	0.008787996	0.008023047	0.016811043	16.81
20969	0.008722155	0.007958908	0.016681063	16.68
21000	0.008697601	0.007929861	0.016627462	16.63
21031	0.008668539	0.007899537	0.016568076	16.57
21063	0.008620221	0.007853326	0.016473547	16.47
21094	0.008524737	0.007755556	0.016280293	16.28
21125	0.008446023	0.007673221	0.016119244	16.12
21156	0.008350957	0.007559995	0.015910952	15.91
21188	0.008247293	0.007471152	0.015718446	15.72
21219	0.008167484	0.007399110	0.015566594	15.57
21250	0.008086480	0.007306540	0.015393020	15.39
21281	0.007990086	0.007218795	0.015208881	15.21
21313	0.007884829	0.007095935	0.014980765	14.98
21344	0.007754975	0.006983944	0.014738919	14.74
21375	0.007629893	0.006860139	0.014490032	14.49
21406	0.007510796	0.006748354	0.014259150	14.26
21438	0.007392172	0.006638268	0.014030439	14.03
21469	0.007311790	0.006541134	0.013852924	13.85
21500	0.007226053	0.006479688	0.013705741	13.71
21531	0.007170947	0.006417944	0.013588892	13.59
21563	0.007104243	0.006346980	0.013451223	13.45
21594	0.007033745	0.006292930	0.013326675	13.33
21625	0.006960525	0.006218743	0.013179268	13.18
21656	0.006885136	0.006130228	0.013015364	13.02
21688	0.006810842	0.006059634	0.012870477	12.87
21719	0.006745184	0.006004940	0.012750124	12.75
21750	0.006693560	0.005959754	0.012653314	12.65
21781	0.006650501	0.005915002	0.012565503	12.57
21813	0.006613200	0.005890192	0.012503392	12.50
21844	0.006568947	0.005850993	0.012419940	12.42
21875	0.006525965	0.005791945	0.012317909	12.32
21906	0.006465573	0.005732004	0.012197577	12.20
21938	0.006403279	0.005679129	0.012082408	12.08
21969	0.006336304	0.005611187	0.011947491	11.95
22000	0.006274422	0.005566395	0.011840817	11.84
22031	0.006235502	0.005512418	0.011747919	11.75
22063	0.006195324	0.005487478	0.011682801	11.68
22094	0.006158675	0.005443903	0.011602578	11.60
22125	0.006105879	0.005390465	0.011496345	11.50
22156	0.006036258	0.005341963	0.011378220	11.38
22188	0.006006512	0.005300795	0.011307307	11.31
22219	0.005981885	0.005283828	0.011265714	11.27
22250	0.005994961	0.005282117	0.011277078	11.28
22281	0.005960721	0.005271150	0.011231871	11.23
22313	0.005914364	0.005224151	0.011138514	11.14
22344	0.005869399	0.005201294	0.011070693	11.07
22375	0.005841246	0.005157271	0.010998517	11.00
22406	0.005808399	0.005110010	0.010918409	10.92
22438	0.005756839	0.005107641	0.010864480	10.86
22469	0.005751902	0.005090246	0.010842148	10.84
22500	0.005734261	0.005086591	0.010820852	10.82
22531	0.005717118	0.005068152	0.010785270	10.79
22563	0.005712945	0.005066943	0.010779888	10.78
22594	0.005710555	0.005062103	0.010772658	10.77
22625	0.005675074	0.005039803	0.010714876	10.71
22656	0.005637597	0.005021744	0.010659341	10.66
22688	0.005629127	0.004998499	0.010627625	10.63
22719	0.005589769	0.004974604	0.010564372	10.56
22750	0.005584622	0.004957565	0.010542187	10.54
22781	0.005557732	0.004946871	0.010504603	10.50
22813	0.005539391	0.004929098	0.010468489	10.47
22844	0.005505107	0.004891270	0.010396376	10.40
22875	0.005461362	0.004849257	0.010310619	10.31
22906	0.005402158	0.004779235	0.010181393	10.18
22938	0.005351048	0.004731025	0.010082073	10.08
22969	0.005303483	0.004686657	0.009990140	9.99
23000	0.005257873	0.004645472	0.009903345	9.90
23031	0.005215258	0.004602833	0.009818091	9.82
23063	0.005185857	0.004561342	0.009747199	9.75
23094	0.005120417	0.004540450	0.009660867	9.66
23125	0.005067920	0.004481626	0.009549546	9.55
23156	0.005028442	0.004407294	0.009435736	9.44
23188	0.004978118	0.004358251	0.009336368	9.34
23219	0.004951906	0.004288978	0.009240885	9.24
23250	0.004918747	0.004246032	0.009164779	9.16
23281	0.004909779	0.004219009	0.009128788	9.13
23313	0.004890174	0.004181054	0.009071227	9.07
23344	0.004856935	0.004118790	0.008975725	8.98
23375	0.004859011	0.004052738	0.008911749	8.91
23406	0.004897353	0.004002711	0.008900064	8.90
23438	0.004988428	0.003887446	0.008875875	8.88
23469	0.004956858	0.004208096	0.009164954	9.16
23500	0.005027411	0.004182553	0.009209964	9.21
23531	0.005085451	0.004166319	0.009251771	9.25
23563	0.005114354	0.004158181	0.009272535	9.27
23594	0.005140617	0.004148907	0.009289524	9.29
23625	0.005117244	0.004120276	0.009237520	9.24
23656	0.005128278	0.004091689	0.009219967	9.22
23688	0.005155201	0.004083557	0.009238758	9.24
23719	0.005206053	0.004091971	0.009298024	9.30
23750	0.005285404	0.004111610	0.009397014	9.40
23781	0.005363530	0.004157211	0.009520741	9.52
23813	0.005456891	0.004218243	0.009675134	9.68
23844	0.005546139	0.004299265	0.009845404	9.85
23875	0.005628703	0.004409748	0.010038451	10.04
23906	0.005709856	0.004481105	0.010190961	10.19
23938	0.005772133	0.004537870	0.010310003	10.31
23969	0.005810399	0.004590791	0.010401190	10.40
24000	0.005876232	0.004646040	0.010522272	10.52
24031	0.005932148	0.004713376	0.010645523	10.65
24063	0.005969273	0.004779725	0.010748998	10.75
24094	0.005971343	0.004810423	0.010781766	10.78
24125	0.005979767	0.004830371	0.010810138	10.81
24156	0.005945615	0.004855549	0.010801165	10.80
24188	0.005925038	0.004884149	0.010809187	10.81
24219	0.005920393	0.004895081	0.010815474	10.82
24250	0.005882401	0.004911157	0.010793558	10.79
24281	0.005863754	0.004930242	0.010793995	10.79
24313	0.005824022	0.004918563	0.010742584	10.74
24344	0.005780812	0.004906891	0.010687703	10.69
24375	0.005737835	0.004915803	0.010653638	10.65
24406	0.005700735	0.004938466	0.010639201	10.64
24438	0.005669846	0.004953984	0.010623830	10.62
24469	0.005669186	0.004969400	0.010638586	10.64
24500	0.005659092	0.005003843	0.010662935	10.66
24531	0.005597914	0.004997637	0.010595551	10.60
24563	0.005592687	0.005014089	0.010606775	10.61
24594	0.005544268	0.005017689	0.010561957	10.56
24625	0.005535449	0.005038671	0.010574119	10.57
24656	0.005535549	0.005091973	0.010627522	10.63
24688	0.005553494	0.005157458	0.010710952	10.71
24719	0.005562253	0.005190082	0.010752335	10.75
24750	0.005523190	0.005203107	0.010726296	10.73
24781	0.005496389	0.005218754	0.010715143	10.72
24813	0.005462751	0.005261943	0.010724694	10.72
24844	0.005457383	0.005306227	0.010763610	10.76
24875	0.005454428	0.005316275	0.010770703	10.77
24906	0.005417494	0.005364227	0.010781721	10.78
24938	0.005396485	0.005374769	0.010771254	10.77
24969	0.005363959	0.005382655	0.010746614	10.75
25000	0.005312264	0.005356211	0.010668476	10.67
25031	0.005234782	0.005358826	0.010593607	10.59
25063	0.005170080	0.005340233	0.010510312	10.51
25094	0.005137810	0.005347957	0.010485767	10.49
25125	0.005131820	0.005381064	0.010512883	10.51
25156	0.005193835	0.005453251	0.010647086	10.65
25188	0.005087148	0.005561239	0.010648386	10.65
25219	0.004702208	0.005312662	0.010014870	10.01
25250	0.004675066	0.005265935	0.009941001	9.94
25281	0.004642159	0.005231258	0.009873417	9.87
25313	0.004613493	0.005231590	0.009845083	9.85
25344	0.004536877	0.005190067	0.009726944	9.73
25375	0.004505537	0.005156774	0.009662311	9.66
25406	0.004486736	0.005086541	0.009573277	9.57
25438	0.004403336	0.005072712	0.009476048	9.48
25469	0.004289533	0.004975801	0.009265333	9.27
25500	0.004194512	0.004885208	0.009079721	9.08
25531	0.004145023	0.004820941	0.008965964	8.97
25563	0.004105034	0.004773128	0.008878162	8.88
25594	0.004086246	0.004747080	0.008833326	8.83
