# Supplementary material for: On the design of a MEMS piezoelectric accelerometer coupled to the middle ear as an implantable sensor for hearing devices
Source: Sci Rep. 2018 Mar 2;8:3920. doi: 10.1038/s41598-018-22219-7 (PMC5834511; doi:10.1038/s41598-018-22219-7)
Supplement: Supplementary file 2 — Dataset 2 [file 41598_2018_22219_MOESM2_ESM.csv]

100	0.0000	0.0000	0.0000	8.54
125	0.0000	0.0000	0.0000	8.54
150	0.0000	0.0000	0.0000	8.54
175	0.0000	0.0000	0.0000	8.54
200	0.0000	0.0000	0.0000	8.54
225	0.0000	0.0000	0.0000	8.54
250	0.0000	0.0000	0.0000	8.54
275	0.0000	0.0000	0.0000	8.54
300	0.0000	0.0000	0.0000	8.54
325	0.0000	0.0000	0.0000	8.54
350	0.0000	0.0000	0.0000	8.54
375	0.0000	0.0000	0.0000	8.55
400	0.0000	0.0000	0.0000	8.55
425	0.0000	0.0000	0.0000	8.55
450	0.0000	0.0000	0.0000	8.55
475	0.0000	0.0000	0.0000	8.55
500	0.0000	0.0000	0.0000	8.55
525	0.0000	0.0000	0.0000	8.55
550	0.0000	0.0000	0.0000	8.55
575	0.0000	0.0000	0.0000	8.55
600	0.0000	0.0000	0.0000	8.55
625	0.0000	0.0000	0.0000	8.55
650	0.0000	0.0000	0.0000	8.55
675	0.0000	0.0000	0.0000	8.55
700	0.0000	0.0000	0.0000	8.55
725	0.0000	0.0000	0.0000	8.55
750	0.0000	0.0000	0.0000	8.56
775	0.0000	0.0000	0.0000	8.56
800	0.0000	0.0000	0.0000	8.56
825	0.0000	0.0000	0.0000	8.56
850	0.0000	0.0000	0.0000	8.56
875	0.0000	0.0000	0.0000	8.56
900	0.0000	0.0000	0.0000	8.56
925	0.0000	0.0000	0.0000	8.56
950	0.0000	0.0000	0.0000	8.56
975	0.0000	0.0000	0.0000	8.57
1000	0.0000	0.0000	0.0000	8.57
1025	0.0000	0.0000	0.0000	8.57
1050	0.0000	0.0000	0.0000	8.57
1075	0.0000	0.0000	0.0000	8.57
1100	0.0000	0.0000	0.0000	8.57
1125	0.0000	0.0000	0.0000	8.57
1150	0.0000	0.0000	0.0000	8.57
1175	0.0000	0.0000	0.0000	8.58
1200	0.0000	0.0000	0.0000	8.58
1225	0.0000	0.0000	0.0000	8.58
1250	0.0000	0.0000	0.0000	8.58
1275	0.0000	0.0000	0.0000	8.58
1300	0.0000	0.0000	0.0000	8.58
1325	0.0000	0.0000	0.0000	8.58
1350	0.0000	0.0000	0.0000	8.59
1375	0.0000	0.0000	0.0000	8.59
1400	0.0000	0.0000	0.0000	8.59
1425	0.0000	0.0000	0.0000	8.59
1450	0.0000	0.0000	0.0000	8.59
1475	0.0000	0.0000	0.0000	8.60
1500	0.0000	0.0000	0.0000	8.60
1525	0.0000	0.0000	0.0000	8.60
1550	0.0000	0.0000	0.0000	8.60
1575	0.0000	0.0000	0.0000	8.60
1600	0.0000	0.0000	0.0000	8.60
1625	0.0000	0.0000	0.0000	8.61
1650	0.0000	0.0000	0.0000	8.61
1675	0.0000	0.0000	0.0000	8.61
1700	0.0000	0.0000	0.0000	8.61
1725	0.0000	0.0000	0.0000	8.62
1750	0.0000	0.0000	0.0000	8.62
1775	0.0000	0.0000	0.0000	8.62
1800	0.0000	0.0000	0.0000	8.62
1825	0.0000	0.0000	0.0000	8.62
1850	0.0000	0.0000	0.0000	8.63
1875	0.0000	0.0000	0.0000	8.63
1900	0.0000	0.0000	0.0000	8.63
1925	0.0000	0.0000	0.0000	8.63
1950	0.0000	0.0000	0.0000	8.64
1975	0.0000	0.0000	0.0000	8.64
2000	0.0000	0.0000	0.0000	8.64
2025	0.0000	0.0000	0.0000	8.64
2050	0.0000	0.0000	0.0000	8.65
2075	0.0000	0.0000	0.0000	8.65
2100	0.0000	0.0000	0.0000	8.65
2125	0.0000	0.0000	0.0000	8.65
2150	0.0000	0.0000	0.0000	8.66
2175	0.0000	0.0000	0.0000	8.66
2200	0.0000	0.0000	0.0000	8.66
2225	0.0000	0.0000	0.0000	8.66
2250	0.0000	0.0000	0.0000	8.67
2275	0.0000	0.0000	0.0000	8.67
2300	0.0000	0.0000	0.0000	8.67
2325	0.0000	0.0000	0.0000	8.68
2350	0.0000	0.0000	0.0000	8.68
2375	0.0000	0.0000	0.0000	8.68
2400	0.0000	0.0000	0.0000	8.68
2425	0.0000	0.0000	0.0000	8.69
2450	0.0000	0.0000	0.0000	8.69
2475	0.0000	0.0000	0.0000	8.69
2500	0.0000	0.0000	0.0000	8.70
2525	0.0000	0.0000	0.0000	8.70
2550	0.0000	0.0000	0.0000	8.70
2575	0.0000	0.0000	0.0000	8.71
2600	0.0000	0.0000	0.0000	8.71
2625	0.0000	0.0000	0.0000	8.71
2650	0.0000	0.0000	0.0000	8.72
2675	0.0000	0.0000	0.0000	8.72
2700	0.0000	0.0000	0.0000	8.72
2725	0.0000	0.0000	0.0000	8.73
2750	0.0000	0.0000	0.0000	8.73
2775	0.0000	0.0000	0.0000	8.73
2800	0.0000	0.0000	0.0000	8.74
2825	0.0000	0.0000	0.0000	8.74
2850	0.0000	0.0000	0.0000	8.75
2875	0.0000	0.0000	0.0000	8.75
2900	0.0000	0.0000	0.0000	8.75
2925	0.0000	0.0000	0.0000	8.76
2950	0.0000	0.0000	0.0000	8.76
2975	0.0000	0.0000	0.0000	8.76
3000	0.0000	0.0000	0.0000	8.77
3025	0.0000	0.0000	0.0000	8.77
3050	0.0000	0.0000	0.0000	8.78
3075	0.0000	0.0000	0.0000	8.78
3100	0.0000	0.0000	0.0000	8.78
3125	0.0000	0.0000	0.0000	8.79
3150	0.0000	0.0000	0.0000	8.79
3175	0.0000	0.0000	0.0000	8.80
3200	0.0000	0.0000	0.0000	8.80
3225	0.0000	0.0000	0.0000	8.80
3250	0.0000	0.0000	0.0000	8.81
3275	0.0000	0.0000	0.0000	8.81
3300	0.0000	0.0000	0.0000	8.82
3325	0.0000	0.0000	0.0000	8.82
3350	0.0000	0.0000	0.0000	8.83
3375	0.0000	0.0000	0.0000	8.83
3400	0.0000	0.0000	0.0000	8.83
3425	0.0000	0.0000	0.0000	8.84
3450	0.0000	0.0000	0.0000	8.84
3475	0.0000	0.0000	0.0000	8.85
3500	0.0000	0.0000	0.0000	8.85
3525	0.0000	0.0000	0.0000	8.86
3550	0.0000	0.0000	0.0000	8.86
3575	0.0000	0.0000	0.0000	8.87
3600	0.0000	0.0000	0.0000	8.87
3625	0.0000	0.0000	0.0000	8.88
3650	0.0000	0.0000	0.0000	8.88
3675	0.0000	0.0000	0.0000	8.89
3700	0.0000	0.0000	0.0000	8.89
3725	0.0000	0.0000	0.0000	8.89
3750	0.0000	0.0000	0.0000	8.90
3775	0.0000	0.0000	0.0000	8.90
3800	0.0000	0.0000	0.0000	8.91
3825	0.0000	0.0000	0.0000	8.91
3850	0.0000	0.0000	0.0000	8.92
3875	0.0000	0.0000	0.0000	8.93
3900	0.0000	0.0000	0.0000	8.93
3925	0.0000	0.0000	0.0000	8.94
3950	0.0000	0.0000	0.0000	8.94
3975	0.0000	0.0000	0.0000	8.95
4000	0.0000	0.0000	0.0000	8.95
4025	0.0000	0.0000	0.0000	8.96
4050	0.0000	0.0000	0.0000	8.96
4075	0.0000	0.0000	0.0000	8.97
4100	0.0000	0.0000	0.0000	8.97
4125	0.0000	0.0000	0.0000	8.98
4150	0.0000	0.0000	0.0000	8.98
4175	0.0000	0.0000	0.0000	8.99
4200	0.0000	0.0000	0.0000	9.00
4225	0.0000	0.0000	0.0000	9.00
4250	0.0000	0.0000	0.0000	9.01
4275	0.0000	0.0000	0.0000	9.01
4300	0.0000	0.0000	0.0000	9.02
4325	0.0000	0.0000	0.0000	9.02
4350	0.0000	0.0000	0.0000	9.03
4375	0.0000	0.0000	0.0000	9.04
4400	0.0000	0.0000	0.0000	9.04
4425	0.0000	0.0000	0.0000	9.05
4450	0.0000	0.0000	0.0000	9.05
4475	0.0000	0.0000	0.0000	9.06
4500	0.0000	0.0000	0.0000	9.07
4525	0.0000	0.0000	0.0000	9.07
4550	0.0000	0.0000	0.0000	9.08
4575	0.0000	0.0000	0.0000	9.09
4600	0.0000	0.0000	0.0000	9.09
4625	0.0000	0.0000	0.0000	9.10
4650	0.0000	0.0000	0.0000	9.10
4675	0.0000	0.0000	0.0000	9.11
4700	0.0000	0.0000	0.0000	9.12
4725	0.0000	0.0000	0.0000	9.12
4750	0.0000	0.0000	0.0000	9.13
4775	0.0000	0.0000	0.0000	9.14
4800	0.0000	0.0000	0.0000	9.14
4825	0.0000	0.0000	0.0000	9.15
4850	0.0000	0.0000	0.0000	9.16
4875	0.0000	0.0000	0.0000	9.16
4900	0.0000	0.0000	0.0000	9.17
4925	0.0000	0.0000	0.0000	9.18
4950	0.0000	0.0000	0.0000	9.19
4975	0.0000	0.0000	0.0000	9.19
5000	0.0000	0.0000	0.0000	9.20
5025	0.0000	0.0000	0.0000	9.21
5050	0.0000	0.0000	0.0000	9.21
5075	0.0000	0.0000	0.0000	9.22
5100	0.0000	0.0000	0.0000	9.23
5125	0.0000	0.0000	0.0000	9.24
5150	0.0000	0.0000	0.0000	9.24
5175	0.0000	0.0000	0.0000	9.25
5200	0.0000	0.0000	0.0000	9.26
5225	0.0000	0.0000	0.0000	9.27
5250	0.0000	0.0000	0.0000	9.27
5275	0.0000	0.0000	0.0000	9.28
5300	0.0000	0.0000	0.0000	9.29
5325	0.0000	0.0000	0.0000	9.30
5350	0.0000	0.0000	0.0000	9.30
5375	0.0000	0.0000	0.0000	9.31
5400	0.0000	0.0000	0.0000	9.32
5425	0.0000	0.0000	0.0000	9.33
5450	0.0000	0.0000	0.0000	9.33
5475	0.0000	0.0000	0.0000	9.34
5500	0.0000	0.0000	0.0000	9.35
5525	0.0000	0.0000	0.0000	9.36
5550	0.0000	0.0000	0.0000	9.37
5575	0.0000	0.0000	0.0000	9.38
5600	0.0000	0.0000	0.0000	9.38
5625	0.0000	0.0000	0.0000	9.39
5650	0.0000	0.0000	0.0000	9.40
5675	0.0000	0.0000	0.0000	9.41
5700	0.0000	0.0000	0.0000	9.42
5725	0.0000	0.0000	0.0000	9.43
5750	0.0000	0.0000	0.0000	9.43
5775	0.0000	0.0000	0.0000	9.44
5800	0.0000	0.0000	0.0000	9.45
5825	0.0000	0.0000	0.0000	9.46
5850	0.0000	0.0000	0.0000	9.47
5875	0.0000	0.0000	0.0000	9.48
5900	0.0000	0.0000	0.0000	9.49
5925	0.0000	0.0000	0.0000	9.50
5950	0.0000	0.0000	0.0000	9.50
5975	0.0000	0.0000	0.0000	9.51
6000	0.0000	0.0000	0.0000	9.52
6025	0.0000	0.0000	0.0000	9.53
6050	0.0000	0.0000	0.0000	9.54
6075	0.0000	0.0000	0.0000	9.55
6100	0.0000	0.0000	0.0000	9.56
6125	0.0000	0.0000	0.0000	9.57
6150	0.0000	0.0000	0.0000	9.58
6175	0.0000	0.0000	0.0000	9.59
6200	0.0000	0.0000	0.0000	9.60
6225	0.0000	0.0000	0.0000	9.61
6250	0.0000	0.0000	0.0000	9.62
6275	0.0000	0.0000	0.0000	9.63
6300	0.0000	0.0000	0.0000	9.64
6325	0.0000	0.0000	0.0000	9.65
6350	0.0000	0.0000	0.0000	9.66
6375	0.0000	0.0000	0.0000	9.67
6400	0.0000	0.0000	0.0000	9.68
6425	0.0000	0.0000	0.0000	9.69
6450	0.0000	0.0000	0.0000	9.70
6475	0.0000	0.0000	0.0000	9.71
6500	0.0000	0.0000	0.0000	9.72
6525	0.0000	0.0000	0.0000	9.73
6550	0.0000	0.0000	0.0000	9.74
6575	0.0000	0.0000	0.0000	9.75
6600	0.0000	0.0000	0.0000	9.76
6625	0.0000	0.0000	0.0000	9.77
6650	0.0000	0.0000	0.0000	9.78
6675	0.0000	0.0000	0.0000	9.79
6700	0.0000	0.0000	0.0000	9.80
6725	0.0000	0.0000	0.0000	9.81
6750	0.0000	0.0000	0.0000	9.82
6775	0.0000	0.0000	0.0000	9.83
6800	0.0000	0.0000	0.0000	9.84
6825	0.0000	0.0000	0.0000	9.85
6850	0.0000	0.0000	0.0000	9.87
6875	0.0000	0.0000	0.0000	9.88
6900	0.0000	0.0000	0.0000	9.89
6925	0.0000	0.0000	0.0000	9.90
6950	0.0000	0.0000	0.0000	9.91
6975	0.0000	0.0000	0.0000	9.92
7000	0.0000	0.0000	0.0000	9.93
7025	0.0000	0.0000	0.0000	9.95
7050	0.0000	0.0000	0.0000	9.96
7075	0.0000	0.0000	0.0000	9.97
7100	0.0000	0.0000	0.0000	9.98
7125	0.0000	0.0000	0.0000	9.99
7150	0.0000	0.0000	0.0000	10.00
7175	0.0000	0.0000	0.0000	10.02
7200	0.0000	0.0000	0.0000	10.03
7225	0.0000	0.0000	0.0000	10.04
7250	0.0000	0.0000	0.0000	10.05
7275	0.0000	0.0000	0.0000	10.07
7300	0.0000	0.0000	0.0000	10.08
7325	0.0000	0.0000	0.0000	10.09
7350	0.0000	0.0000	0.0000	10.10
7375	0.0000	0.0000	0.0000	10.12
7400	0.0000	0.0000	0.0000	10.13
7425	0.0000	0.0000	0.0000	10.14
7450	0.0000	0.0000	0.0000	10.15
7475	0.0000	0.0000	0.0000	10.17
7500	0.0000	0.0000	0.0000	10.18
7525	0.0000	0.0000	0.0000	10.19
7550	0.0000	0.0000	0.0000	10.21
7575	0.0000	0.0000	0.0000	10.22
7600	0.0000	0.0000	0.0000	10.23
7625	0.0000	0.0000	0.0000	10.25
7650	0.0000	0.0000	0.0000	10.26
7675	0.0000	0.0000	0.0000	10.27
7700	0.0000	0.0000	0.0000	10.29
7725	0.0000	0.0000	0.0000	10.30
7750	0.0000	0.0000	0.0000	10.31
7775	0.0000	0.0000	0.0000	10.33
7800	0.0000	0.0000	0.0000	10.34
7825	0.0000	0.0000	0.0000	10.36
7850	0.0000	0.0000	0.0000	10.37
7875	0.0000	0.0000	0.0000	10.38
7900	0.0000	0.0000	0.0000	10.40
7925	0.0000	0.0000	0.0000	10.41
7950	0.0000	0.0000	0.0000	10.43
7975	0.0000	0.0000	0.0000	10.44
8000	0.0000	0.0000	0.0000	10.46
8025	0.0000	0.0000	0.0000	10.47
8050	0.0000	0.0000	0.0000	10.49
8075	0.0000	0.0000	0.0000	10.50
8100	0.0000	0.0000	0.0000	10.52
8125	0.0000	0.0000	0.0000	10.53
8150	0.0000	0.0000	0.0000	10.55
8175	0.0000	0.0000	0.0000	10.56
8200	0.0000	0.0000	0.0000	10.58
8225	0.0000	0.0000	0.0000	10.59
8250	0.0000	0.0000	0.0000	10.61
8275	0.0000	0.0000	0.0000	10.62
8300	0.0000	0.0000	0.0000	10.64
8325	0.0000	0.0000	0.0000	10.65
8350	0.0000	0.0000	0.0000	10.67
8375	0.0000	0.0000	0.0000	10.69
8400	0.0000	0.0000	0.0000	10.70
8425	0.0000	0.0000	0.0000	10.72
8450	0.0000	0.0000	0.0000	10.73
8475	0.0000	0.0000	0.0000	10.75
8500	0.0000	0.0000	0.0000	10.77
8525	0.0000	0.0000	0.0000	10.78
8550	0.0000	0.0000	0.0000	10.80
8575	0.0000	0.0000	0.0000	10.82
8600	0.0000	0.0000	0.0000	10.83
8625	0.0000	0.0000	0.0000	10.85
8650	0.0000	0.0000	0.0000	10.87
8675	0.0000	0.0000	0.0000	10.88
8700	0.0000	0.0000	0.0000	10.90
8725	0.0000	0.0000	0.0000	10.92
8750	0.0000	0.0000	0.0000	10.94
8775	0.0000	0.0000	0.0000	10.96
8800	0.0000	0.0000	0.0000	10.97
8825	0.0000	0.0000	0.0000	10.99
8850	0.0000	0.0000	0.0000	11.01
8875	0.0000	0.0000	0.0000	11.03
8900	0.0000	0.0000	0.0000	11.04
8925	0.0000	0.0000	0.0000	11.06
8950	0.0000	0.0000	0.0000	11.08
8975	0.0000	0.0000	0.0000	11.10
9000	0.0000	0.0000	0.0000	11.12
9025	0.0000	0.0000	0.0000	11.14
9050	0.0000	0.0000	0.0000	11.16
9075	0.0000	0.0000	0.0000	11.17
9100	0.0000	0.0000	0.0000	11.19
9125	0.0000	0.0000	0.0000	11.21
9150	0.0000	0.0000	0.0000	11.23
9175	0.0000	0.0000	0.0000	11.25
9200	0.0000	0.0000	0.0000	11.27
9225	0.0000	0.0000	0.0000	11.29
9250	0.0000	0.0000	0.0000	11.31
9275	0.0000	0.0000	0.0000	11.33
9300	0.0000	0.0000	0.0000	11.35
9325	0.0000	0.0000	0.0000	11.37
9350	0.0000	0.0000	0.0000	11.39
9375	0.0000	0.0000	0.0000	11.41
9400	0.0000	0.0000	0.0000	11.43
9425	0.0000	0.0000	0.0000	11.45
9450	0.0000	0.0000	0.0000	11.47
9475	0.0000	0.0000	0.0000	11.49
9500	0.0000	0.0000	0.0000	11.51
9525	0.0000	0.0000	0.0000	11.54
9550	0.0000	0.0000	0.0000	11.56
9575	0.0000	0.0000	0.0000	11.58
9600	0.0000	0.0000	0.0000	11.60
9625	0.0000	0.0000	0.0000	11.62
9650	0.0000	0.0000	0.0000	11.64
9675	0.0000	0.0000	0.0000	11.67
9700	0.0000	0.0000	0.0000	11.69
9725	0.0000	0.0000	0.0000	11.71
9750	0.0000	0.0000	0.0000	11.73
9775	0.0000	0.0000	0.0000	11.76
9800	0.0000	0.0000	0.0000	11.78
9825	0.0000	0.0000	0.0000	11.80
9850	0.0000	0.0000	0.0000	11.82
9875	0.0000	0.0000	0.0000	11.85
9900	0.0000	0.0000	0.0000	11.87
9925	0.0000	0.0000	0.0000	11.89
9950	0.0000	0.0000	0.0000	11.92
9975	0.0000	0.0000	0.0000	11.94
10000	0.0000	0.0000	0.0000	11.96
10025	0.0000	0.0000	0.0000	11.99
10050	0.0000	0.0000	0.0000	12.01
10075	0.0000	0.0000	0.0000	12.04
10100	0.0000	0.0000	0.0000	12.06
10125	0.0000	0.0000	0.0000	12.09
10150	0.0000	0.0000	0.0000	12.11
10175	0.0000	0.0000	0.0000	12.14
10200	0.0000	0.0000	0.0000	12.16
10225	0.0000	0.0000	0.0000	12.19
10250	0.0000	0.0000	0.0000	12.21
10275	0.0000	0.0000	0.0000	12.24
10300	0.0000	0.0000	0.0000	12.26
10325	0.0000	0.0000	0.0000	12.29
10350	0.0000	0.0000	0.0000	12.32
10375	0.0000	0.0000	0.0000	12.34
10400	0.0000	0.0000	0.0000	12.37
10425	0.0000	0.0000	0.0000	12.40
10450	0.0000	0.0000	0.0000	12.42
10475	0.0000	0.0000	0.0000	12.45
10500	0.0000	0.0000	0.0000	12.48
10525	0.0000	0.0000	0.0000	12.51
10550	0.0000	0.0000	0.0000	12.53
10575	0.0000	0.0000	0.0000	12.56
10600	0.0000	0.0000	0.0000	12.59
10625	0.0000	0.0000	0.0000	12.62
10650	0.0000	0.0000	0.0000	12.64
10675	0.0000	0.0000	0.0000	12.67
10700	0.0000	0.0000	0.0000	12.70
10725	0.0000	0.0000	0.0000	12.73
10750	0.0000	0.0000	0.0000	12.76
10775	0.0000	0.0000	0.0000	12.79
10800	0.0000	0.0000	0.0000	12.82
10825	0.0000	0.0000	0.0000	12.85
10850	0.0000	0.0000	0.0000	12.88
10875	0.0000	0.0000	0.0000	12.91
10900	0.0000	0.0000	0.0000	12.94
10925	0.0000	0.0000	0.0000	12.97
10950	0.0000	0.0000	0.0000	13.00
10975	0.0000	0.0000	0.0000	13.03
11000	0.0000	0.0000	0.0000	13.06
11025	0.0000	0.0000	0.0000	13.10
11050	0.0000	0.0000	0.0000	13.13
11075	0.0000	0.0000	0.0000	13.16
11100	0.0000	0.0000	0.0000	13.19
11125	0.0000	0.0000	0.0000	13.22
11150	0.0000	0.0000	0.0000	13.26
11175	0.0000	0.0000	0.0000	13.29
11200	0.0000	0.0000	0.0000	13.32
11225	0.0000	0.0000	0.0000	13.36
11250	0.0000	0.0000	0.0000	13.39
11275	0.0000	0.0000	0.0000	13.42
11300	0.0000	0.0000	0.0000	13.46
11325	0.0000	0.0000	0.0000	13.49
11350	0.0000	0.0000	0.0000	13.53
11375	0.0000	0.0000	0.0000	13.56
11400	0.0000	0.0000	0.0000	13.60
11425	0.0000	0.0000	0.0000	13.63
11450	0.0000	0.0000	0.0000	13.67
11475	0.0000	0.0000	0.0000	13.71
11500	0.0000	0.0000	0.0000	13.74
11525	0.0000	0.0000	0.0000	13.78
11550	0.0000	0.0000	0.0000	13.81
11575	0.0000	0.0000	0.0000	13.85
11600	0.0000	0.0000	0.0000	13.89
11625	0.0000	0.0000	0.0000	13.93
11650	0.0000	0.0000	0.0000	13.96
11675	0.0000	0.0000	0.0000	14.00
11700	0.0000	0.0000	0.0000	14.04
11725	0.0000	0.0000	0.0000	14.08
11750	0.0000	0.0000	0.0000	14.12
11775	0.0000	0.0000	0.0000	14.16
11800	0.0000	0.0000	0.0000	14.20
11825	0.0000	0.0000	0.0000	14.24
11850	0.0000	0.0000	0.0000	14.28
11875	0.0000	0.0000	0.0000	14.32
11900	0.0000	0.0000	0.0000	14.36
11925	0.0000	0.0000	0.0000	14.40
11950	0.0000	0.0000	0.0000	14.44
11975	0.0000	0.0000	0.0000	14.48
12000	0.0000	0.0000	0.0000	14.53
12025	0.0000	0.0000	0.0000	14.57
12050	0.0000	0.0000	0.0000	14.61
12075	0.0000	0.0000	0.0000	14.66
12100	0.0000	0.0000	0.0000	14.70
12125	0.0000	0.0000	0.0000	14.74
12150	0.0000	0.0000	0.0000	14.79
12175	0.0000	0.0000	0.0000	14.83
12200	0.0000	0.0000	0.0000	14.88
12225	0.0000	0.0000	0.0000	14.92
12250	0.0000	0.0000	0.0000	14.97
12275	0.0000	0.0000	0.0000	15.02
12300	0.0000	0.0000	0.0000	15.06
12325	0.0000	0.0000	0.0000	15.11
12350	0.0000	0.0000	0.0000	15.16
12375	0.0000	0.0000	0.0000	15.20
12400	0.0000	0.0000	0.0000	15.25
12425	0.0000	0.0000	0.0000	15.30
12450	0.0000	0.0000	0.0000	15.35
12475	0.0000	0.0000	0.0000	15.40
12500	0.0000	0.0000	0.0000	15.45
12525	0.0000	0.0000	0.0000	15.50
12550	0.0000	0.0000	0.0000	15.55
12575	0.0000	0.0000	0.0000	15.60
12600	0.0000	0.0000	0.0000	15.65
12625	0.0000	0.0000	0.0000	15.70
12650	0.0000	0.0000	0.0000	15.76
12675	0.0000	0.0000	0.0000	15.81
12700	0.0000	0.0000	0.0000	15.86
12725	0.0000	0.0000	0.0000	15.92
12750	0.0000	0.0000	0.0000	15.97
12775	0.0000	0.0000	0.0000	16.03
12800	0.0000	0.0000	0.0000	16.08
12825	0.0000	0.0000	0.0000	16.14
12850	0.0000	0.0000	0.0000	16.19
12875	0.0000	0.0000	0.0000	16.25
12900	0.0000	0.0000	0.0000	16.31
12925	0.0000	0.0000	0.0000	16.36
12950	0.0000	0.0000	0.0000	16.42
12975	0.0000	0.0000	0.0000	16.48
13000	0.0000	0.0000	0.0000	16.54
13025	0.0000	0.0000	0.0000	16.60
13050	0.0000	0.0000	0.0000	16.66
13075	0.0000	0.0000	0.0000	16.72
13100	0.0000	0.0000	0.0000	16.78
13125	0.0000	0.0000	0.0000	16.84
13150	0.0000	0.0000	0.0000	16.91
13175	0.0000	0.0000	0.0000	16.97
13200	0.0000	0.0000	0.0000	17.03
13225	0.0000	0.0000	0.0000	17.10
13250	0.0000	0.0000	0.0000	17.16
13275	0.0000	0.0000	0.0000	17.23
13300	0.0000	0.0000	0.0000	17.30
13325	0.0000	0.0000	0.0000	17.36
13350	0.0000	0.0000	0.0000	17.43
13375	0.0000	0.0000	0.0000	17.50
13400	0.0000	0.0000	0.0000	17.57
13425	0.0000	0.0000	0.0000	17.64
13450	0.0000	0.0000	0.0000	17.71
13475	0.0000	0.0000	0.0000	17.78
13500	0.0000	0.0000	0.0000	17.85
13525	0.0000	0.0000	0.0000	17.92
13550	0.0000	0.0000	0.0000	18.00
13575	0.0000	0.0000	0.0000	18.07
13600	0.0000	0.0000	0.0000	18.15
13625	0.0000	0.0000	0.0000	18.22
13650	0.0000	0.0000	0.0000	18.30
13675	0.0000	0.0000	0.0000	18.37
13700	0.0000	0.0000	0.0000	18.45
13725	0.0000	0.0000	0.0000	18.53
13750	0.0000	0.0000	0.0000	18.61
13775	0.0000	0.0000	0.0000	18.69
13800	0.0000	0.0000	0.0000	18.77
13825	0.0000	0.0000	0.0000	18.85
13850	0.0000	0.0000	0.0000	18.94
13875	0.0000	0.0000	0.0000	19.02
13900	0.0000	0.0000	0.0000	19.10
13925	0.0000	0.0000	0.0000	19.19
13950	0.0000	0.0000	0.0000	19.28
13975	0.0000	0.0000	0.0000	19.36
14000	0.0000	0.0000	0.0000	19.45
14025	0.0000	0.0000	0.0000	19.54
14050	0.0000	0.0000	0.0000	19.63
14075	0.0000	0.0000	0.0000	19.72
14100	0.0000	0.0000	0.0000	19.82
14125	0.0000	0.0000	0.0000	19.91
14150	0.0000	0.0000	0.0000	20.00
14175	0.0000	0.0000	0.0000	20.10
14200	0.0000	0.0000	0.0000	20.19
14225	0.0000	0.0000	0.0000	20.29
14250	0.0000	0.0000	0.0000	20.39
14275	0.0000	0.0000	0.0000	20.49
14300	0.0000	0.0000	0.0000	20.59
14325	0.0000	0.0000	0.0000	20.69
14350	0.0000	0.0000	0.0000	20.80
14375	0.0000	0.0000	0.0000	20.90
14400	0.0000	0.0000	0.0000	21.01
14425	0.0000	0.0000	0.0000	21.12
14450	0.0000	0.0000	0.0000	21.22
14475	0.0000	0.0000	0.0000	21.33
14500	0.0000	0.0000	0.0000	21.44
14525	0.0000	0.0000	0.0000	21.56
14550	0.0000	0.0000	0.0000	21.67
14575	0.0000	0.0000	0.0000	21.79
14600	0.0000	0.0000	0.0000	21.90
14625	0.0000	0.0000	0.0000	22.02
14650	0.0000	0.0000	0.0000	22.14
14675	0.0000	0.0000	0.0000	22.26
14700	0.0000	0.0000	0.0000	22.38
14725	0.0000	0.0000	0.0000	22.51
14750	0.0000	0.0000	0.0000	22.63
14775	0.0000	0.0000	0.0000	22.76
14800	0.0000	0.0000	0.0000	22.89
14825	0.0000	0.0000	0.0000	23.02
14850	0.0000	0.0000	0.0000	23.15
14875	0.0000	0.0000	0.0000	23.29
14900	0.0000	0.0000	0.0000	23.42
14925	0.0000	0.0000	0.0000	23.56
14950	0.0000	0.0000	0.0000	23.70
14975	0.0000	0.0000	0.0000	23.84
15000	0.0000	0.0000	0.0000	23.99
15025	0.0000	0.0000	0.0000	24.13
15050	0.0000	0.0000	0.0000	24.28
15075	0.0000	0.0000	0.0000	24.43
15100	0.0000	0.0000	0.0000	24.58
15125	0.0000	0.0000	0.0000	24.74
15150	0.0000	0.0000	0.0000	24.89
15175	0.0000	0.0000	0.0000	25.05
15200	0.0000	0.0000	0.0000	25.21
15225	0.0000	0.0000	0.0000	25.38
15250	0.0000	0.0000	0.0000	25.54
15275	0.0000	0.0000	0.0000	25.71
15300	0.0000	0.0000	0.0000	25.88
15325	0.0000	0.0000	0.0000	26.05
15350	0.0000	0.0000	0.0000	26.23
15375	0.0000	0.0000	0.0000	26.41
15400	0.0000	0.0000	0.0000	26.59
15425	0.0000	0.0000	0.0000	26.77
15450	0.0000	0.0000	0.0000	26.96
15475	0.0000	0.0000	0.0000	27.15
15500	0.0000	0.0000	0.0000	27.34
15525	0.0000	0.0000	0.0000	27.54
15550	0.0000	0.0000	0.0000	27.74
15575	0.0000	0.0000	0.0000	27.94
15600	0.0000	0.0000	0.0000	28.14
15625	0.0000	0.0000	0.0000	28.35
15650	0.0000	0.0000	0.0000	28.56
15675	0.0000	0.0000	0.0000	28.78
15700	0.0000	0.0000	0.0000	29.00
15725	0.0000	0.0000	0.0000	29.22
15750	0.0000	0.0000	0.0000	29.45
15775	0.0000	0.0000	0.0000	29.68
15800	0.0000	0.0000	0.0000	29.92
15825	0.0000	0.0000	0.0000	30.16
15850	0.0000	0.0000	0.0000	30.40
15875	0.0000	0.0000	0.0000	30.65
15900	0.0000	0.0000	0.0000	30.90
15925	0.0000	0.0000	0.0000	31.16
15950	0.0000	0.0000	0.0000	31.42
15975	0.0000	0.0000	0.0000	31.68
16000	0.0000	0.0000	0.0000	31.96
16025	0.0000	0.0000	0.0000	32.23
16050	0.0000	0.0000	0.0000	32.51
16075	0.0000	0.0000	0.0000	32.80
16100	0.0000	0.0000	0.0000	33.09
16125	0.0000	0.0000	0.0000	33.39
16150	0.0000	0.0000	0.0000	33.70
16175	0.0000	0.0000	0.0000	34.01
16200	0.0000	0.0000	0.0000	34.32
16225	0.0000	0.0000	0.0000	34.65
16250	0.0000	0.0000	0.0000	34.98
16275	0.0000	0.0000	0.0000	35.31
16300	0.0000	0.0000	0.0000	35.66
16325	0.0000	0.0000	0.0000	36.01
16350	0.0000	0.0000	0.0000	36.37
16375	0.0000	0.0000	0.0000	36.73
16400	0.0000	0.0000	0.0000	37.11
16425	0.0000	0.0000	0.0000	37.49
16450	0.0000	0.0000	0.0000	37.88
16475	0.0000	0.0000	0.0000	38.28
16500	0.0000	0.0000	0.0000	38.69
16525	0.0000	0.0000	0.0000	39.11
16550	0.0000	0.0000	0.0000	39.54
16575	0.0000	0.0000	0.0000	39.98
16600	0.0000	0.0000	0.0000	40.43
16625	0.0000	0.0000	0.0000	40.89
16650	0.0000	0.0000	0.0000	41.36
16675	0.0000	0.0000	0.0000	41.84
16700	0.0000	0.0000	0.0000	42.34
16725	0.0000	0.0000	0.0000	42.85
16750	0.0000	0.0000	0.0000	43.37
16775	0.0000	0.0000	0.0000	43.90
16800	0.0000	0.0000	0.0000	44.45
16825	0.0000	0.0000	0.0000	45.02
16850	0.0000	0.0000	0.0000	45.60
16875	0.0000	0.0000	0.0000	46.19
16900	0.0000	0.0000	0.0000	46.80
16925	0.0000	0.0000	0.0000	47.43
16950	0.0000	0.0000	0.0000	48.08
16975	0.0000	0.0000	0.0000	48.75
17000	0.0000	0.0000	0.0000	49.43
17025	0.0000	0.0000	0.0000	50.14
17050	0.0000	0.0000	0.0000	50.87
17075	0.0000	0.0000	0.0000	51.62
17100	0.0000	0.0000	0.0000	52.40
17125	0.0000	0.0000	0.0000	53.20
17150	0.0000	0.0000	0.0000	54.02
17175	0.0000	0.0000	0.0000	54.87
17200	0.0000	0.0000	0.0000	55.76
17225	0.0000	0.0000	0.0000	56.67
17250	0.0000	0.0000	0.0000	57.61
17275	0.0000	0.0000	0.0000	58.59
17300	0.0000	0.0000	0.0000	59.60
17325	0.0000	0.0000	0.0000	60.65
17350	0.0000	0.0000	0.0000	61.74
17375	0.0000	0.0000	0.0000	62.87
17400	0.0000	0.0000	0.0000	64.04
17425	0.0000	0.0000	0.0000	65.26
17450	0.0000	0.0000	0.0000	66.53
17475	0.0000	0.0000	0.0000	67.85
17500	0.0000	0.0000	0.0000	69.23
17525	0.0000	0.0000	0.0000	70.66
17550	0.0000	0.0000	0.0000	72.16
17575	0.0000	0.0000	0.0000	73.73
17600	0.0000	0.0000	0.0000	75.37
17625	0.0000	0.0000	0.0000	77.08
17650	0.0000	0.0000	0.0000	78.88
17675	0.0000	0.0000	0.0000	80.77
17700	0.0000	0.0000	0.0000	82.75
17725	0.0000	0.0000	0.0000	84.83
17750	0.0000	0.0000	0.0000	87.03
17775	0.0000	0.0000	0.0000	89.34
17800	0.0000	0.0000	0.0000	91.79
17825	0.0000	0.0000	0.0000	94.37
17850	0.0000	0.0000	0.0000	97.11
17875	0.0000	0.0000	0.0000	100.02
17900	0.0000	0.0000	0.0000	103.11
17925	0.0000	0.0000	0.0000	106.40
17950	0.0000	0.0000	0.0000	109.92
17975	0.0000	0.0000	0.0000	113.67
18000	0.0000	0.0000	0.0000	117.70
18025	0.0000	0.0000	0.0000	122.04
18050	0.0000	0.0000	0.0000	126.70
18075	0.0000	0.0000	0.0000	131.76
18100	0.0000	0.0000	0.0000	137.23
18125	0.0000	0.0000	0.0000	143.18
18150	0.0000	0.0000	0.0000	149.69
18175	0.0000	0.0000	0.0000	156.83
18200	0.0000	0.0000	0.0000	164.68
18225	0.0000	0.0000	0.0000	173.38
18250	0.0000	0.0000	0.0000	183.05
18275	0.0000	0.0000	0.0000	193.88
18300	0.0000	0.0000	0.0000	206.08
18325	0.0000	0.0000	0.0000	219.93
18350	0.0000	0.0000	0.0000	235.79
18375	0.0000	0.0000	0.0000	254.12
18400	0.0000	0.0000	0.0000	275.54
18425	0.0000	0.0000	0.0000	300.91
18450	0.0000	0.0000	0.0000	331.40
18475	0.0000	0.0000	0.0000	368.71
18500	0.0000	0.0000	0.0000	415.38
18525	0.0000	0.0000	0.0000	475.29
18550	0.0000	0.0000	0.0000	554.77
18575	0.0000	0.0000	0.0000	664.61
18600	0.0000	0.0000	0.0000	824.33
18625	0.0000	0.0000	0.0000	1070.20
18650	0.0000	0.0000	0.0000	1459.80
18675	0.0000	0.0000	0.0000	1958.37
18700	0.0000	0.0000	0.0000	2006.33
18725	0.0000	0.0000	0.0000	1519.49
18750	0.0000	0.0000	0.0000	1107.35
18775	0.0000	0.0000	0.0000	846.18
18800	0.0000	0.0000	0.0000	677.76
18825	0.0000	0.0000	0.0000	562.77
18850	0.0000	0.0000	0.0000	480.07
18875	0.0000	0.0000	0.0000	418.03
18900	0.0000	0.0000	0.0000	369.91
18925	0.0000	0.0000	0.0000	331.54
18950	0.0000	0.0000	0.0000	300.28
18975	0.0000	0.0000	0.0000	274.32
19000	0.0000	0.0000	0.0000	252.43
19025	0.0000	0.0000	0.0000	233.73
19050	0.0000	0.0000	0.0000	217.58
19075	0.0000	0.0000	0.0000	203.50
19100	0.0000	0.0000	0.0000	191.09
19125	0.0000	0.0000	0.0000	180.10
19150	0.0000	0.0000	0.0000	170.29
19175	0.0000	0.0000	0.0000	161.48
19200	0.0000	0.0000	0.0000	153.52
19225	0.0000	0.0000	0.0000	146.30
19250	0.0000	0.0000	0.0000	139.71
19275	0.0000	0.0000	0.0000	133.68
19300	0.0000	0.0000	0.0000	128.15
19325	0.0000	0.0000	0.0000	123.05
19350	0.0000	0.0000	0.0000	118.34
19375	0.0000	0.0000	0.0000	113.96
19400	0.0000	0.0000	0.0000	109.89
19425	0.0000	0.0000	0.0000	106.10
19450	0.0000	0.0000	0.0000	102.55
19475	0.0000	0.0000	0.0000	99.23
19500	0.0000	0.0000	0.0000	96.12
19525	0.0000	0.0000	0.0000	93.19
19550	0.0000	0.0000	0.0000	90.43
19575	0.0000	0.0000	0.0000	87.82
19600	0.0000	0.0000	0.0000	85.36
19625	0.0000	0.0000	0.0000	83.03
19650	0.0000	0.0000	0.0000	80.82
19675	0.0000	0.0000	0.0000	78.72
19700	0.0000	0.0000	0.0000	76.73
19725	0.0000	0.0000	0.0000	74.83
19750	0.0000	0.0000	0.0000	73.02
19775	0.0000	0.0000	0.0000	71.29
19800	0.0000	0.0000	0.0000	69.65
19825	0.0000	0.0000	0.0000	68.07
19850	0.0000	0.0000	0.0000	66.56
19875	0.0000	0.0000	0.0000	65.12
19900	0.0000	0.0000	0.0000	63.73
19925	0.0000	0.0000	0.0000	62.41
19950	0.0000	0.0000	0.0000	61.13
19975	0.0000	0.0000	0.0000	59.90
20000	0.0000	0.0000	0.0000	58.72
20025	0.0000	0.0000	0.0000	57.59
20050	0.0000	0.0000	0.0000	56.49
20075	0.0000	0.0000	0.0000	55.44
20100	0.0000	0.0000	0.0000	54.42
20125	0.0000	0.0000	0.0000	53.44
20150	0.0000	0.0000	0.0000	52.49
20175	0.0000	0.0000	0.0000	51.58
20200	0.0000	0.0000	0.0000	50.69
20225	0.0000	0.0000	0.0000	49.84
20250	0.0000	0.0000	0.0000	49.01
20275	0.0000	0.0000	0.0000	48.20
20300	0.0000	0.0000	0.0000	47.42
20325	0.0000	0.0000	0.0000	46.67
20350	0.0000	0.0000	0.0000	45.94
20375	0.0000	0.0000	0.0000	45.23
20400	0.0000	0.0000	0.0000	44.54
20425	0.0000	0.0000	0.0000	43.87
20450	0.0000	0.0000	0.0000	43.22
20475	0.0000	0.0000	0.0000	42.59
20500	0.0000	0.0000	0.0000	41.97
20525	0.0000	0.0000	0.0000	41.37
20550	0.0000	0.0000	0.0000	40.79
20575	0.0000	0.0000	0.0000	40.23
20600	0.0000	0.0000	0.0000	39.67
20625	0.0000	0.0000	0.0000	39.14
20650	0.0000	0.0000	0.0000	38.61
20675	0.0000	0.0000	0.0000	38.10
20700	0.0000	0.0000	0.0000	37.61
20725	0.0000	0.0000	0.0000	37.12
20750	0.0000	0.0000	0.0000	36.65
20775	0.0000	0.0000	0.0000	36.19
20800	0.0000	0.0000	0.0000	35.73
20825	0.0000	0.0000	0.0000	35.29
20850	0.0000	0.0000	0.0000	34.86
20875	0.0000	0.0000	0.0000	34.44
20900	0.0000	0.0000	0.0000	34.03
20925	0.0000	0.0000	0.0000	33.63
20950	0.0000	0.0000	0.0000	33.24
20975	0.0000	0.0000	0.0000	32.85
21000	0.0000	0.0000	0.0000	32.48
21025	0.0000	0.0000	0.0000	32.11
21050	0.0000	0.0000	0.0000	31.75
21075	0.0000	0.0000	0.0000	31.40
21100	0.0000	0.0000	0.0000	31.05
21125	0.0000	0.0000	0.0000	30.71
21150	0.0000	0.0000	0.0000	30.38
21175	0.0000	0.0000	0.0000	30.06
21200	0.0000	0.0000	0.0000	29.74
21225	0.0000	0.0000	0.0000	29.43
21250	0.0000	0.0000	0.0000	29.12
21275	0.0000	0.0000	0.0000	28.82
21300	0.0000	0.0000	0.0000	28.53
21325	0.0000	0.0000	0.0000	28.24
21350	0.0000	0.0000	0.0000	27.96
21375	0.0000	0.0000	0.0000	27.68
21400	0.0000	0.0000	0.0000	27.41
21425	0.0000	0.0000	0.0000	27.14
21450	0.0000	0.0000	0.0000	26.88
21475	0.0000	0.0000	0.0000	26.62
21500	0.0000	0.0000	0.0000	26.37
21525	0.0000	0.0000	0.0000	26.12
21550	0.0000	0.0000	0.0000	25.87
21575	0.0000	0.0000	0.0000	25.63
21600	0.0000	0.0000	0.0000	25.40
21625	0.0000	0.0000	0.0000	25.17
21650	0.0000	0.0000	0.0000	24.94
21675	0.0000	0.0000	0.0000	24.71
21700	0.0000	0.0000	0.0000	24.49
21725	0.0000	0.0000	0.0000	24.28
21750	0.0000	0.0000	0.0000	24.06
21775	0.0000	0.0000	0.0000	23.85
21800	0.0000	0.0000	0.0000	23.65
21825	0.0000	0.0000	0.0000	23.44
21850	0.0000	0.0000	0.0000	23.24
21875	0.0000	0.0000	0.0000	23.05
21900	0.0000	0.0000	0.0000	22.85
21925	0.0000	0.0000	0.0000	22.66
21950	0.0000	0.0000	0.0000	22.47
21975	0.0000	0.0000	0.0000	22.29
22000	0.0000	0.0000	0.0000	22.11
22025	0.0000	0.0000	0.0000	21.93
22050	0.0000	0.0000	0.0000	21.75
22075	0.0000	0.0000	0.0000	21.58
22100	0.0000	0.0000	0.0000	21.41
22125	0.0000	0.0000	0.0000	21.24
22150	0.0000	0.0000	0.0000	21.07
22175	0.0000	0.0000	0.0000	20.91
22200	0.0000	0.0000	0.0000	20.75
22225	0.0000	0.0000	0.0000	20.59
22250	0.0000	0.0000	0.0000	20.43
22275	0.0000	0.0000	0.0000	20.27
22300	0.0000	0.0000	0.0000	20.12
22325	0.0000	0.0000	0.0000	19.97
22350	0.0000	0.0000	0.0000	19.82
22375	0.0000	0.0000	0.0000	19.68
22400	0.0000	0.0000	0.0000	19.53
22425	0.0000	0.0000	0.0000	19.39
22450	0.0000	0.0000	0.0000	19.25
22475	0.0000	0.0000	0.0000	19.11
22500	0.0000	0.0000	0.0000	18.97
22525	0.0000	0.0000	0.0000	18.84
22550	0.0000	0.0000	0.0000	18.70
22575	0.0000	0.0000	0.0000	18.57
22600	0.0000	0.0000	0.0000	18.44
22625	0.0000	0.0000	0.0000	18.31
22650	0.0000	0.0000	0.0000	18.19
22675	0.0000	0.0000	0.0000	18.06
22700	0.0000	0.0000	0.0000	17.94
22725	0.0000	0.0000	0.0000	17.82
22750	0.0000	0.0000	0.0000	17.70
22775	0.0000	0.0000	0.0000	17.58
22800	0.0000	0.0000	0.0000	17.46
22825	0.0000	0.0000	0.0000	17.34
22850	0.0000	0.0000	0.0000	17.23
22875	0.0000	0.0000	0.0000	17.12
22900	0.0000	0.0000	0.0000	17.00
22925	0.0000	0.0000	0.0000	16.89
22950	0.0000	0.0000	0.0000	16.78
22975	0.0000	0.0000	0.0000	16.68
23000	0.0000	0.0000	0.0000	16.57
23025	0.0000	0.0000	0.0000	16.46
23050	0.0000	0.0000	0.0000	16.36
23075	0.0000	0.0000	0.0000	16.26
23100	0.0000	0.0000	0.0000	16.15
23125	0.0000	0.0000	0.0000	16.05
23150	0.0000	0.0000	0.0000	15.95
23175	0.0000	0.0000	0.0000	15.86
23200	0.0000	0.0000	0.0000	15.76
23225	0.0000	0.0000	0.0000	15.66
23250	0.0000	0.0000	0.0000	15.57
23275	0.0000	0.0000	0.0000	15.47
23300	0.0000	0.0000	0.0000	15.38
23325	0.0000	0.0000	0.0000	15.29
23350	0.0000	0.0000	0.0000	15.20
23375	0.0000	0.0000	0.0000	15.11
23400	0.0000	0.0000	0.0000	15.02
23425	0.0000	0.0000	0.0000	14.93
23450	0.0000	0.0000	0.0000	14.84
23475	0.0000	0.0000	0.0000	14.75
23500	0.0000	0.0000	0.0000	14.67
23525	0.0000	0.0000	0.0000	14.58
23550	0.0000	0.0000	0.0000	14.50
23575	0.0000	0.0000	0.0000	14.42
23600	0.0000	0.0000	0.0000	14.34
23625	0.0000	0.0000	0.0000	14.25
23650	0.0000	0.0000	0.0000	14.17
23675	0.0000	0.0000	0.0000	14.09
23700	0.0000	0.0000	0.0000	14.02
23725	0.0000	0.0000	0.0000	13.94
23750	0.0000	0.0000	0.0000	13.86
23775	0.0000	0.0000	0.0000	13.78
23800	0.0000	0.0000	0.0000	13.71
23825	0.0000	0.0000	0.0000	13.63
23850	0.0000	0.0000	0.0000	13.56
23875	0.0000	0.0000	0.0000	13.49
23900	0.0000	0.0000	0.0000	13.41
23925	0.0000	0.0000	0.0000	13.34
23950	0.0000	0.0000	0.0000	13.27
23975	0.0000	0.0000	0.0000	13.20
24000	0.0000	0.0000	0.0000	13.13
24025	0.0000	0.0000	0.0000	13.06
24050	0.0000	0.0000	0.0000	12.99
24075	0.0000	0.0000	0.0000	12.92
24100	0.0000	0.0000	0.0000	12.86
24125	0.0000	0.0000	0.0000	12.79
24150	0.0000	0.0000	0.0000	12.72
24175	0.0000	0.0000	0.0000	12.66
24200	0.0000	0.0000	0.0000	12.59
24225	0.0000	0.0000	0.0000	12.53
24250	0.0000	0.0000	0.0000	12.47
24275	0.0000	0.0000	0.0000	12.40
24300	0.0000	0.0000	0.0000	12.34
24325	0.0000	0.0000	0.0000	12.28
24350	0.0000	0.0000	0.0000	12.22
24375	0.0000	0.0000	0.0000	12.16
24400	0.0000	0.0000	0.0000	12.09
24425	0.0000	0.0000	0.0000	12.04
24450	0.0000	0.0000	0.0000	11.98
24475	0.0000	0.0000	0.0000	11.92
24500	0.0000	0.0000	0.0000	11.86
24525	0.0000	0.0000	0.0000	11.80
24550	0.0000	0.0000	0.0000	11.74
24575	0.0000	0.0000	0.0000	11.69
24600	0.0000	0.0000	0.0000	11.63
24625	0.0000	0.0000	0.0000	11.58
24650	0.0000	0.0000	0.0000	11.52
24675	0.0000	0.0000	0.0000	11.47
24700	0.0000	0.0000	0.0000	11.41
24725	0.0000	0.0000	0.0000	11.36
24750	0.0000	0.0000	0.0000	11.30
24775	0.0000	0.0000	0.0000	11.25
24800	0.0000	0.0000	0.0000	11.20
24825	0.0000	0.0000	0.0000	11.15
24850	0.0000	0.0000	0.0000	11.09
24875	0.0000	0.0000	0.0000	11.04
24900	0.0000	0.0000	0.0000	10.99
24925	0.0000	0.0000	0.0000	10.94
24950	0.0000	0.0000	0.0000	10.89
24975	0.0000	0.0000	0.0000	10.84
25000	0.0000	0.0000	0.0000	10.79
