# Supplementary material for: On the design of a MEMS piezoelectric accelerometer coupled to the middle ear as an implantable sensor for hearing devices
Source: Sci Rep. 2018 Mar 2;8:3920. doi: 10.1038/s41598-018-22219-7 (PMC5834511; doi:10.1038/s41598-018-22219-7)
Supplement: Supplementary file 3 — Dataset 3 [file 41598_2018_22219_MOESM3_ESM.csv]

0.00	0.0000000000000
15.63	0.0000000000000
31.25	0.0000000000000
46.88	0.0000000000000
62.50	0.0000000000000
78.13	0.0000000000000
93.75	0.0000000000000
109.38	0.0007902736400
125.00	0.0004460454500
140.63	0.0009795853700
156.25	0.0013588334000
171.88	0.0015629417000
187.50	0.0019340025000
203.13	0.0013766426000
218.75	0.0015170250000
234.38	0.0016200924000
250.00	0.0033467371000
265.63	0.0000480731230
281.25	0.0005138344000
296.88	0.0016952569000
312.50	0.0018350064000
328.13	0.0008841185800
343.75	0.0011586262000
359.38	0.0007140261600
375.00	0.0002337436200
390.63	0.0007007630200
406.25	0.0009440318400
421.88	0.0035164001000
437.50	0.0013276991000
453.13	0.0015537759000
468.75	0.0012688361000
484.38	0.0017526888000
500.00	0.0011486189000
515.63	0.0004677841100
531.25	0.0009234642000
546.88	0.0008268456800
562.50	0.0019535107000
578.13	0.0012488936000
593.75	0.0009021410100
609.38	0.0003094553100
625.00	0.0007396010300
640.63	0.0012472007000
656.25	0.0015430665000
671.88	0.0008287011100
687.50	0.0008711638600
703.13	0.0011115283000
718.75	0.0010908930000
734.38	0.0006592968700
750.00	0.0012576020000
765.63	0.0012578040000
781.25	0.0037394041000
796.88	0.0017311279000
812.50	0.0001359472200
828.13	0.0016953286000
843.75	0.0011426335000
859.38	0.0009919857600
875.00	0.0024344923000
890.63	0.0011167987000
906.25	0.0047279057000
921.88	0.0010731753000
937.50	0.0021726621000
953.13	0.0047338888000
968.75	0.0003581753400
984.38	0.0016852535000
1000.00	0.0011954780000
1015.63	0.0039157689000
1031.25	0.0008263550300
1046.88	0.0013788967000
1062.50	0.0011377854000
1078.13	0.0024732185000
1093.75	0.0016380812000
1109.38	0.0013706188000
1125.00	0.0007233633900
1140.63	0.0040755440000
1156.25	0.0035406294000
1171.88	0.0006352408300
1187.50	0.0022288593000
1203.13	0.0011239313000
1218.75	0.0018286536000
1234.38	0.0038106059000
1250.00	0.0006052296900
1265.63	0.0014947995000
1281.25	0.0020866111000
1296.88	0.0007261584400
1312.50	0.0010593775000
1328.13	0.0023967349000
1343.75	0.0026264379000
1359.38	0.0037299684000
1375.00	0.0007865259500
1390.63	0.0025093721000
1406.25	0.0017886317000
1421.88	0.0027140338000
1437.50	0.0024695803000
1453.13	0.0026258403000
1468.75	0.0028577631000
1484.38	0.0019654379000
1500.00	0.0075350695000
1515.63	0.0025764648000
1531.25	0.0008681577600
1546.88	0.0005788612800
1562.50	0.0008908011100
1578.13	0.0008520716100
1593.75	0.0034498604000
1609.38	0.0025339831000
1625.00	0.0006346025200
1640.63	0.0016900387000
1656.25	0.0022331483000
1671.88	0.0009421410900
1687.50	0.0057217475000
1703.13	0.0010615223000
1718.75	0.0018605395000
1734.38	0.0015935496000
1750.00	0.0015232790000
1765.63	0.0003829128500
1781.25	0.0041242876000
1796.88	0.0020160695000
1812.50	0.0010067863000
1828.13	0.0003356671100
1843.75	0.0003026226800
1859.38	0.0021824311000
1875.00	0.0007614625700
1890.63	0.0032444981000
1906.25	0.0023910390000
1921.88	0.0021414752000
1937.50	0.0028088263000
1953.13	0.0024060938000
1968.75	0.0026162811000
1984.38	0.0007208240900
2000.00	0.0023492199000
2015.63	0.0030388885000
2031.25	0.0028846306000
2046.88	0.0011649045000
2062.50	0.0013343956000
2078.13	0.0018067419000
2093.75	0.0008633995100
2109.38	0.0037482943000
2125.00	0.0004785323000
2140.63	0.0007308989100
2156.25	0.0027673456000
2171.88	0.0006241223900
2187.50	0.0026724597000
2203.13	0.0017536768000
2218.75	0.0028067004000
2234.38	0.0031437536000
2250.00	0.0025651470000
2265.63	0.0027683740000
2281.25	0.0015225438000
2296.88	0.0008022420200
2312.50	0.0011771059000
2328.13	0.0019475396000
2343.75	0.0024346472000
2359.38	0.0003834486900
2375.00	0.0009142949300
2390.63	0.0016295751000
2406.25	0.0016533802000
2421.88	0.0010482754000
2437.50	0.0016883339000
2453.13	0.0007867067600
2468.75	0.0168328510000
2484.38	0.0014230829000
2500.00	0.0018154035000
2515.63	0.0007407786600
2531.25	0.0012713387000
2546.88	0.0002576430800
2562.50	0.0021090335000
2578.13	0.0009508468000
2593.75	0.0011725517000
2609.38	0.0010391289000
2625.00	0.0012612917000
2640.63	0.0025980288000
2656.25	0.0009407153700
2671.88	0.0004015911300
2687.50	0.0018243358000
2703.13	0.0016776940000
2718.75	0.0004798539300
2734.38	0.0004494175400
2750.00	0.0013306936000
2765.63	0.0015560925000
2781.25	0.0012892089000
2796.88	0.0010595537000
2812.50	0.0022485248000
2828.13	0.0236066680000
2843.75	0.0023450258000
2859.38	0.0004520422600
2875.00	0.0009650037000
2890.63	0.0015537155000
2906.25	0.0002054415800
2921.88	0.0003016526100
2937.50	0.0016971373000
2953.13	0.0021940861000
2968.75	0.0005202980100
2984.38	0.0013709012000
3000.00	0.0034685421000
3015.63	0.0011221460000
3031.25	0.0009850306400
3046.88	0.0006163167000
3062.50	0.0019431994000
3078.13	0.0004416015600
3093.75	0.0007116183300
3109.38	0.0007768496900
3125.00	0.0009280114700
3140.63	0.0003403492900
3156.25	0.0003080855900
3171.88	0.0011948351000
3187.50	0.0072263320000
3203.13	0.0014690040000
3218.75	0.0008235149500
3234.38	0.0001189120200
3250.00	0.0007483077500
3265.63	0.0015328379000
3281.25	0.0004635457800
3296.88	0.0011102008000
3312.50	0.0003774978100
3328.13	0.0005025047000
3343.75	0.0006512130100
3359.38	0.0005143119000
3375.00	0.0005683757200
3390.63	0.0008450286700
3406.25	0.0007476539600
3421.88	0.0007294592500
3437.50	0.0004832625100
3453.13	0.0003499958400
3468.75	0.0006031308500
3484.38	0.0003493139700
3500.00	0.0001742244700
3515.63	0.0001263113200
3531.25	0.0003559872100
3546.88	0.0030944888000
3562.50	0.0020803035000
3578.13	0.0009879728800
3593.75	0.0008040643700
3609.38	0.0005246242100
3625.00	0.0010307348000
3640.63	0.0015117698000
3656.25	0.0006680689200
3671.88	0.0003186671900
3687.50	0.0012498905000
3703.13	0.0013619289000
3718.75	0.0009709471900
3734.38	0.0013092088000
3750.00	0.0006376502000
3765.63	0.0004257323100
3781.25	0.0031738823000
3796.88	0.0007588852800
3812.50	0.0010957766000
3828.13	0.0006279398900
3843.75	0.0013152602000
3859.38	0.0002766442700
3875.00	0.0013507894000
3890.63	0.0014733779000
3906.25	0.0007200557800
3921.88	0.0009008152700
3937.50	0.0011038373000
3953.13	0.0006249420100
3968.75	0.0011600679000
3984.38	0.0004922027500
4000.00	0.0044507498000
4015.63	0.0006527825300
4031.25	0.0003190229300
4046.88	0.0008716000100
4062.50	0.0008577663000
4078.13	0.0004769802700
4093.75	0.0006693571800
4109.38	0.0007826687800
4125.00	0.0000475539810
4140.63	0.0054635193000
4156.25	0.0007831620200
4171.88	0.0002480818900
4187.50	0.0005797977800
4203.13	0.0012334880000
4218.75	0.0008157956400
4234.38	0.0011650979000
4250.00	0.0008019109500
4265.63	0.0013221714000
4281.25	0.0008753368900
4296.88	0.0006558773800
4312.50	0.0009411468200
4328.13	0.0012086394000
4343.75	0.0010040739000
4359.38	0.0001810307200
4375.00	0.0016267279000
4390.63	0.0006963982100
4406.25	0.0013385084000
4421.88	0.0006442165500
4437.50	0.0001750875000
4453.13	0.0011842925000
4468.75	0.0011487065000
4484.38	0.0003611758000
4500.00	0.0025363534000
4515.63	0.0003048124200
4531.25	0.0001946345700
4546.88	0.0006277769400
4562.50	0.0005558960400
4578.13	0.0003882600500
4593.75	0.0008614483200
4609.38	0.0002800050500
4625.00	0.0005934797500
4640.63	0.0003169964600
4656.25	0.0001311100600
4671.88	0.0004836660300
4687.50	0.0003173222200
4703.13	0.0002954179100
4718.75	0.0004965466300
4734.38	0.0010546472000
4750.00	0.0021145797000
4765.63	0.0005678827400
4781.25	0.0001471648200
4796.88	0.0009824457700
4812.50	0.0009649471400
4828.13	0.0007020146400
4843.75	0.0003279146700
4859.38	0.0007127319900
4875.00	0.0004370531800
4890.63	0.0003445110900
4906.25	0.0003210884400
4921.88	0.0004890894200
4937.50	0.0004223013800
4953.13	0.0003281085100
4968.75	0.0002474660600
4984.38	0.0010983380000
5000.00	0.0005632934900
5015.63	0.0006508312800
5031.25	0.0007325355300
5046.88	0.0002855832600
5062.50	0.0009191731500
5078.13	0.0001762769300
5093.75	0.0003068791800
5109.38	0.0003249757500
5125.00	0.0006270714000
5140.63	0.0003515331400
5156.25	0.0005511240800
5171.88	0.0000946843940
5187.50	0.0009640850900
5203.13	0.0006221492600
5218.75	0.0009744051400
5234.38	0.0013688201000
5250.00	0.0003928927000
5265.63	0.0000614999990
5281.25	0.0001962002400
5296.88	0.0000849642500
5312.50	0.0005447606400
5328.13	0.0004018314300
5343.75	0.0004028896200
5359.38	0.0001273118700
5375.00	0.0003896621500
5390.63	0.0002290235600
5406.25	0.0002225895200
5421.88	0.0002479298000
5437.50	0.0006169833600
5453.13	0.0007967935800
5468.75	0.0003182650100
5484.38	0.0004886093900
5500.00	0.0011029685000
5515.63	0.0008866420900
5531.25	0.0007118923300
5546.88	0.0009106825700
5562.50	0.0007560051700
5578.13	0.0003880239000
5593.75	0.0009844928900
5609.38	0.0005826603300
5625.00	0.0004530034500
5640.63	0.0007406050400
5656.25	0.0007072394200
5671.88	0.0007088094800
5687.50	0.0013604464000
5703.13	0.0003157076600
5718.75	0.0001196905800
5734.38	0.0007665204200
5750.00	0.0012904335000
5765.63	0.0008689335200
5781.25	0.0007232871700
5796.88	0.0008247214300
5812.50	0.0003526746200
5828.13	0.0005871906300
5843.75	0.0009474917900
5859.38	0.0006519925800
5875.00	0.0011080552000
5890.63	0.0002425896200
5906.25	0.0006289968700
5921.88	0.0002708446600
5937.50	0.0006067531900
5953.13	0.0004499823600
5968.75	0.0002574022900
5984.38	0.0010318520000
6000.00	0.0007358857700
6015.63	0.0007710309700
6031.25	0.0003329286500
6046.88	0.0001994247600
6062.50	0.0013984433000
6078.13	0.0006832658200
6093.75	0.0006696057300
6109.38	0.0003234649700
6125.00	0.0004039476100
6140.63	0.0001550653100
6156.25	0.0003317186400
6171.88	0.0002095600000
6187.50	0.0003817099700
6203.13	0.0011905778000
6218.75	0.0004880460900
6234.38	0.0005590526900
6250.00	0.0002984506300
6265.63	0.0007298553800
6281.25	0.0006701917100
6296.88	0.0003007279200
6312.50	0.0004340299700
6328.13	0.0009160823700
6343.75	0.0004570023800
6359.38	0.0004336440000
6375.00	0.0009454783500
6390.63	0.0010869135000
6406.25	0.0006781584800
6421.88	0.0006743150300
6437.50	0.0007830166800
6453.13	0.0001319457900
6468.75	0.0002822743700
6484.38	0.0008679275700
6500.00	0.0007131938100
6515.63	0.0006304016700
6531.25	0.0002872300100
6546.88	0.0003492866100
6562.50	0.0001706687500
6578.13	0.0005854729200
6593.75	0.0006658838600
6609.38	0.0004629445000
6625.00	0.0007424786600
6640.63	0.0006608321100
6656.25	0.0006077412800
6671.88	0.0001929176200
6687.50	0.0002498560500
6703.13	0.0002476160100
6718.75	0.0003721442900
6734.38	0.0004664231800
6750.00	0.0002840016900
6765.63	0.0002014058200
6781.25	0.0013224594000
6796.88	0.0004854948300
6812.50	0.0005126031000
6828.13	0.0002172349400
6843.75	0.0001977277900
6859.38	0.0000951307230
6875.00	0.0007819978600
6890.63	0.0003472423700
6906.25	0.0007727905300
6921.88	0.0004211658000
6937.50	0.0004619059500
6953.13	0.0005685873800
6968.75	0.0006764186800
6984.38	0.0001103889300
7000.00	0.0009219896300
7015.63	0.0004921085000
7031.25	0.0011603022000
7046.88	0.0003659971000
7062.50	0.0002988296000
7078.13	0.0005298820000
7093.75	0.0007088120400
7109.38	0.0007281316300
7125.00	0.0005425369400
7140.63	0.0006813755700
7156.25	0.0002003747600
7171.88	0.0000611455420
7187.50	0.0002520881500
7203.13	0.0003384956300
7218.75	0.0005386512500
7234.38	0.0007935247900
7250.00	0.0006093687200
7265.63	0.0004310224600
7281.25	0.0003283296900
7296.88	0.0003100590900
7312.50	0.0006950724000
7328.13	0.0008782309500
7343.75	0.0004529971600
7359.38	0.0007179670700
7375.00	0.0000817483120
7390.63	0.0006620381300
7406.25	0.0001558292700
7421.88	0.0005178373300
7437.50	0.0006511245900
7453.13	0.0006173994100
7468.75	0.0002816767900
7484.38	0.0001114198100
7500.00	0.0006307738700
7515.63	0.0001068420100
7531.25	0.0006576858700
7546.88	0.0003713237800
7562.50	0.0002234592500
7578.13	0.0010021287000
7593.75	0.0002546403900
7609.38	0.0008869255200
7625.00	0.0010907609000
7640.63	0.0002084500400
7656.25	0.0002697134500
7671.88	0.0002813767300
7687.50	0.0014947588000
7703.13	0.0005357298700
7718.75	0.0001710955600
7734.38	0.0005461690600
7750.00	0.0007956574700
7765.63	0.0002328460100
7781.25	0.0004011761300
7796.88	0.0009087267100
7812.50	0.0004265840500
7828.13	0.0004540690700
7843.75	0.0003990225600
7859.38	0.0001780948000
7875.00	0.0002660090000
7890.63	0.0005292459600
7906.25	0.0010172260000
7921.88	0.0008700125800
7937.50	0.0006695727800
7953.13	0.0007045048900
7968.75	0.0002633496100
7984.38	0.0010362897000
8000.00	0.0005799798300
8015.63	0.0009393040900
8031.25	0.0013415730000
8046.88	0.0002140688100
8062.50	0.0001700782500
8078.13	0.0001889027300
8093.75	0.0006626769600
8109.38	0.0004966243700
8125.00	0.0007750584000
8140.63	0.0001343253700
8156.25	0.0007572098700
8171.88	0.0003637440600
8187.50	0.0002636498200
8203.13	0.0002293351300
8218.75	0.0006072827000
8234.38	0.0003382725300
8250.00	0.0002815989100
8265.63	0.0003703414700
8281.25	0.0007444346100
8296.88	0.0005338346500
8312.50	0.0006470609200
8328.13	0.0001847193900
8343.75	0.0007470299300
8359.38	0.0005294215100
8375.00	0.0005258460700
8390.63	0.0001962726800
8406.25	0.0005104486100
8421.88	0.0004468496500
8437.50	0.0001205282700
8453.13	0.0009672969900
8468.75	0.0001404198400
8484.38	0.0004297143900
8500.00	0.0007787215300
8515.63	0.0007233317300
8531.25	0.0005802578900
8546.88	0.0002912473200
8562.50	0.0003586050200
8578.13	0.0004384202900
8593.75	0.0003952784300
8609.38	0.0002419406900
8625.00	0.0006466563900
8640.63	0.0003570159500
8656.25	0.0001549365000
8671.88	0.0001210668600
8687.50	0.0004712095200
8703.13	0.0002567390900
8718.75	0.0003803301600
8734.38	0.0001935160700
8750.00	0.0005484865500
8765.63	0.0001944937900
8781.25	0.0008223973600
8796.88	0.0005200633400
8812.50	0.0006339626500
8828.13	0.0006373447800
8843.75	0.0005746722400
8859.38	0.0009908651500
8875.00	0.0006535348200
8890.63	0.0003015280400
8906.25	0.0004623384600
8921.88	0.0005564893100
8937.50	0.0003763922300
8953.13	0.0003551819000
8968.75	0.0008008359400
8984.38	0.0004879807900
9000.00	0.0002025516300
9015.63	0.0001771478800
9031.25	0.0006705526400
9046.88	0.0005008443500
9062.50	0.0002881893800
9078.13	0.0002538825800
9093.75	0.0002696208200
9109.38	0.0007302309400
9125.00	0.0007337129100
9140.63	0.0005688790300
9156.25	0.0004090618000
9171.88	0.0007032712300
9187.50	0.0004884302600
9203.13	0.0002915315200
9218.75	0.0003593297200
9234.38	0.0002848572600
9250.00	0.0006914775800
9265.63	0.0002670169100
9281.25	0.0003773705100
9296.88	0.0002276143600
9312.50	0.0007866715600
9328.13	0.0005685847100
9343.75	0.0009893281800
9359.38	0.0004629636000
9375.00	0.0004159354900
9390.63	0.0004403583300
9406.25	0.0004854473700
9421.88	0.0004645539600
9437.50	0.0007877457600
9453.13	0.0004439489400
9468.75	0.0002586590400
9484.38	0.0002760948600
9500.00	0.0005260340800
9515.63	0.0007070802000
9531.25	0.0001396997700
9546.88	0.0005170361600
9562.50	0.0006666036400
9578.13	0.0008642187400
9593.75	0.0004605856600
9609.38	0.0002592254600
9625.00	0.0006755523600
9640.63	0.0002750033500
9656.25	0.0008274460000
9671.88	0.0001621841700
9687.50	0.0005292271400
9703.13	0.0002174637500
9718.75	0.0007127705600
9734.38	0.0007270207200
9750.00	0.0007099865400
9765.63	0.0001444752900
9781.25	0.0010217666000
9796.88	0.0004757674400
9812.50	0.0003436557900
9828.13	0.0007419350200
9843.75	0.0006845463800
9859.38	0.0002670087700
9875.00	0.0005765922900
9890.63	0.0003678736500
9906.25	0.0008087304600
9921.88	0.0002877589200
9937.50	0.0004092049700
9953.13	0.0009126694600
9968.75	0.0003927424900
9984.38	0.0004831422500
10000.00	0.0001990641700
10015.63	0.0003396421600
10031.25	0.0003453045000
10046.88	0.0008239170600
10062.50	0.0001625180100
10078.13	0.0002900432500
10093.75	0.0001340091400
10109.38	0.0002060121400
10125.00	0.0000824280710
10140.63	0.0006941251800
10156.25	0.0005881047600
10171.88	0.0008154886200
10187.50	0.0002836963500
10203.13	0.0002060387900
10218.75	0.0003482970200
10234.38	0.0000363236590
10250.00	0.0003156974300
10265.63	0.0004231776300
10281.25	0.0003367626800
10296.88	0.0000830088760
10312.50	0.0002422795300
10328.13	0.0007384318300
10343.75	0.0002312559000
10359.38	0.0004768161300
10375.00	0.0002687421200
10390.63	0.0004970414600
10406.25	0.0000265253260
10421.88	0.0001819773000
10437.50	0.0001140883600
10453.13	0.0001537926900
10468.75	0.0004171138000
10484.38	0.0002610728600
10500.00	0.0003487201900
10515.63	0.0002385545700
10531.25	0.0003389614100
10546.88	0.0004487375500
10562.50	0.0001857265000
10578.13	0.0002979584500
10593.75	0.0001749630700
10609.38	0.0002742114100
10625.00	0.0000722181940
10640.63	0.0000583983830
10656.25	0.0002790235600
10671.88	0.0005240617900
10687.50	0.0003535300800
10703.13	0.0002570019500
10718.75	0.0001586703100
10734.38	0.0008191904300
10750.00	0.0005306426200
10765.63	0.0002437656600
10781.25	0.0002540277200
10796.88	0.0002513992300
10812.50	0.0002030517200
10828.13	0.0005157801300
10843.75	0.0000705723720
10859.38	0.0007797389300
10875.00	0.0002416509000
10890.63	0.0006903782800
10906.25	0.0005122976900
10921.88	0.0001944090500
10937.50	0.0004248416500
10953.13	0.0004146386900
10968.75	0.0003165231900
10984.38	0.0001378105200
11000.00	0.0000426043580
11015.63	0.0002390123100
11031.25	0.0003877607900
11046.88	0.0002183894700
11062.50	0.0002703025300
11078.13	0.0003724926100
11093.75	0.0001139081200
11109.38	0.0003904666800
11125.00	0.0006388465000
11140.63	0.0003199796700
11156.25	0.0002308877900
11171.88	0.0001723035500
11187.50	0.0005510295000
11203.13	0.0007699247800
11218.75	0.0000406613890
11234.38	0.0006953792500
11250.00	0.0002417867300
11265.63	0.0003282152800
11281.25	0.0006340966700
11296.88	0.0002641972800
11312.50	0.0001207146300
11328.13	0.0005081057400
11343.75	0.0006561816000
11359.38	0.0003074372700
11375.00	0.0000286467960
11390.63	0.0004419888800
11406.25	0.0001943359000
11421.88	0.0002813202500
11437.50	0.0003847155500
11453.13	0.0003068761200
11468.75	0.0001021998300
11484.38	0.0001987685900
11500.00	0.0003362450400
11515.63	0.0002770539700
11531.25	0.0002135992400
11546.88	0.0002293234300
11562.50	0.0005648856300
11578.13	0.0003168976600
11593.75	0.0001990628900
11609.38	0.0005781661000
11625.00	0.0003389813000
11640.63	0.0003156074600
11656.25	0.0005572354000
11671.88	0.0001467182000
11687.50	0.0003664095300
11703.13	0.0003450920600
11718.75	0.0002993872400
11734.38	0.0000883386650
11750.00	0.0002098170600
11765.63	0.0005426984200
11781.25	0.0004762272200
11796.88	0.0004346482100
11812.50	0.0003441842400
11828.13	0.0001380289700
11843.75	0.0001368105300
11859.38	0.0001160101500
11875.00	0.0003773527900
11890.63	0.0003387497600
11906.25	0.0003637823600
11921.88	0.0005960692900
11937.50	0.0006012417000
11953.13	0.0004604246800
11968.75	0.0001057986900
11984.38	0.0002114623400
12000.00	0.0001744991600
12015.63	0.0005875784500
12031.25	0.0002518536700
12046.88	0.0006101997200
12062.50	0.0001699341500
12078.13	0.0001687097300
12093.75	0.0007707596600
12109.38	0.0004098309400
12125.00	0.0004471806400
12140.63	0.0002785904400
12156.25	0.0003989587400
12171.88	0.0001882029600
12187.50	0.0002078121300
12203.13	0.0004398595700
12218.75	0.0002789617900
12234.38	0.0002563514600
12250.00	0.0002830794300
12265.63	0.0003416889700
12281.25	0.0002525985500
12296.88	0.0003648523100
12312.50	0.0003609376900
12328.13	0.0003284446800
12343.75	0.0004105109900
12359.38	0.0002109035900
12375.00	0.0001914196400
12390.63	0.0003268982600
12406.25	0.0001229445700
12421.88	0.0005473455600
12437.50	0.0001299870300
12453.13	0.0005832964900
12468.75	0.0000320039620
12484.38	0.0002999739100
12500.00	0.0004963529500
12515.63	0.0002875724000
12531.25	0.0002218321500
12546.88	0.0004610807000
12562.50	0.0001455857600
12578.13	0.0003944870800
12593.75	0.0001907056500
12609.38	0.0005915271200
12625.00	0.0004735243600
12640.63	0.0001453352400
12656.25	0.0002479603100
12671.88	0.0005369728200
12687.50	0.0007081627300
12703.13	0.0003586472500
12718.75	0.0005516303100
12734.38	0.0002939579500
12750.00	0.0002720412300
12765.63	0.0000213283700
12781.25	0.0008894719100
12796.88	0.0000350423440
12812.50	0.0002636933500
12828.13	0.0005621561500
12843.75	0.0002093074600
12859.38	0.0004800798700
12875.00	0.0003666362000
12890.63	0.0003911049700
12906.25	0.0002376977000
12921.88	0.0004922919100
12937.50	0.0002877692100
12953.13	0.0004282932600
12968.75	0.0002594128900
12984.38	0.0003405661000
13000.00	0.0002994626200
13015.63	0.0002166826700
13031.25	0.0003085691200
13046.88	0.0000717154400
13062.50	0.0002517158300
13078.13	0.0002765609100
13093.75	0.0005569725100
13109.38	0.0001787116800
13125.00	0.0003529225400
13140.63	0.0005308894600
13156.25	0.0001800443600
13171.88	0.0003003564600
13187.50	0.0002588105300
13203.13	0.0000650044880
13218.75	0.0000385664750
13234.38	0.0007525028100
13250.00	0.0001280369000
13265.63	0.0002283594500
13281.25	0.0002761299700
13296.88	0.0006299583600
13312.50	0.0001630009900
13328.13	0.0000273977180
13343.75	0.0002162040300
13359.38	0.0001757506900
13375.00	0.0003017855300
13390.63	0.0003615011100
13406.25	0.0004042472800
13421.88	0.0001592862000
13437.50	0.0002012712900
13453.13	0.0002061964200
13468.75	0.0000537016910
13484.38	0.0001727598400
13500.00	0.0002715794400
13515.63	0.0001841302900
13531.25	0.0001779172100
13546.88	0.0003857212000
13562.50	0.0003807137800
13578.13	0.0005158972000
13593.75	0.0002284208400
13609.38	0.0004265756600
13625.00	0.0001185740400
13640.63	0.0004237319500
13656.25	0.0004636078000
13671.88	0.0002806811700
13687.50	0.0001568680600
13703.13	0.0001097131000
13718.75	0.0002250428200
13734.38	0.0005221198100
13750.00	0.0000446245870
13765.63	0.0001957830000
13781.25	0.0000602173790
13796.88	0.0001393701700
13812.50	0.0005993804300
13828.13	0.0002826369600
13843.75	0.0001293921200
13859.38	0.0003206318800
13875.00	0.0002272628900
13890.63	0.0001800796700
13906.25	0.0001552980600
13921.88	0.0002020412000
13937.50	0.0003334664700
13953.13	0.0001820791000
13968.75	0.0001811873600
13984.38	0.0002437250400
14000.00	0.0001502087400
14015.63	0.0000925518060
14031.25	0.0002405840700
14046.88	0.0002767723700
14062.50	0.0003459267300
14078.13	0.0000916483170
14093.75	0.0002917796800
14109.38	0.0004045929700
14125.00	0.0001783980700
14140.63	0.0003202468900
14156.25	0.0002975687900
14171.88	0.0001172289000
14187.50	0.0001446754500
14203.13	0.0001713639700
14218.75	0.0002452859000
14234.38	0.0000940206080
14250.00	0.0001375193000
14265.63	0.0002459693900
14281.25	0.0001274762600
14296.88	0.0000744430020
14312.50	0.0000667965280
14328.13	0.0001616730100
14343.75	0.0002069157500
14359.38	0.0002630170000
14375.00	0.0003078304200
14390.63	0.0003498503600
14406.25	0.0000912082230
14421.88	0.0002758259700
14437.50	0.0002810344100
14453.13	0.0002753569100
14468.75	0.0002080112100
14484.38	0.0002996399400
14500.00	0.0001246254200
14515.63	0.0001258800900
14531.25	0.0001952019400
14546.88	0.0001633869100
14562.50	0.0002318071700
14578.13	0.0004001848000
14593.75	0.0002231215200
14609.38	0.0001645854900
14625.00	0.0003606945000
14640.63	0.0000362511840
14656.25	0.0001913081500
14671.88	0.0001697907200
14687.50	0.0002573047200
14703.13	0.0005122699800
14718.75	0.0002248392400
14734.38	0.0002592042800
14750.00	0.0002171557400
14765.63	0.0001549664100
14781.25	0.0003636309000
14796.88	0.0002962746400
14812.50	0.0000652571870
14828.13	0.0002186413100
14843.75	0.0004538349800
14859.38	0.0004980823700
14875.00	0.0001812076100
14890.63	0.0003238311000
14906.25	0.0003310168000
14921.88	0.0002644829500
14937.50	0.0002229417000
14953.13	0.0004162804400
14968.75	0.0002679054300
14984.38	0.0000343293550
15000.00	0.0001075768600
15015.63	0.0001899714400
15031.25	0.0000958256660
15046.88	0.0003675814200
15062.50	0.0001970803200
15078.13	0.0001472346100
15093.75	0.0001609972100
15109.38	0.0002150004900
15125.00	0.0000427998250
15140.63	0.0001748753100
15156.25	0.0002011181000
15171.88	0.0002112621200
15187.50	0.0001006204900
15203.13	0.0001371810600
15218.75	0.0001809314300
15234.38	0.0003167121900
15250.00	0.0001088803300
15265.63	0.0002036221300
15281.25	0.0001108747600
15296.88	0.0001369861200
15312.50	0.0002563086300
15328.13	0.0002011364900
15343.75	0.0000859161200
15359.38	0.0001017898900
15375.00	0.0000734017230
15390.63	0.0001414556300
15406.25	0.0001347407300
15421.88	0.0002394347200
15437.50	0.0001418638200
15453.13	0.0001276541000
15468.75	0.0002436451800
15484.38	0.0002118781900
15500.00	0.0001284733700
15515.63	0.0002194951800
15531.25	0.0001692283500
15546.88	0.0001165621300
15562.50	0.0001239966100
15578.13	0.0001774721500
15593.75	0.0001571695900
15609.38	0.0001731393200
15625.00	0.0001064420900
15640.63	0.0002110730800
15656.25	0.0001540620800
15671.88	0.0001183273200
15687.50	0.0002232613600
15703.13	0.0001442619600
15718.75	0.0001090035600
15734.38	0.0001078443100
15750.00	0.0001943012200
15765.63	0.0003752228100
15781.25	0.0002326681300
15796.88	0.0001496954900
15812.50	0.0002151574100
15828.13	0.0000585770660
15843.75	0.0000406567970
15859.38	0.0000659195980
15875.00	0.0001424602000
15890.63	0.0001672903200
15906.25	0.0000288700640
15921.88	0.0001063646400
15937.50	0.0001778775000
15953.13	0.0001876109100
15968.75	0.0001290967400
15984.38	0.0001488188700
16000.00	0.0001162090500
16015.63	0.0002106950800
16031.25	0.0001636057900
16046.88	0.0000934752500
16062.50	0.0001006968000
16078.13	0.0000611610480
16093.75	0.0000778594180
16109.38	0.0000434209940
16125.00	0.0001521601400
16140.63	0.0002057878600
16156.25	0.0000795854510
16171.88	0.0000041019534
16187.50	0.0003255796500
16203.13	0.0003332344100
16218.75	0.0001823443800
16234.38	0.0000867549670
16250.00	0.0000849603600
16265.63	0.0000583983070
16281.25	0.0001101202200
16296.88	0.0001052671200
16312.50	0.0000641300850
16328.13	0.0001228240900
16343.75	0.0000806987990
16359.38	0.0002596729800
16375.00	0.0001058419000
16390.63	0.0002017793200
16406.25	0.0000990508290
16421.88	0.0000478985520
16437.50	0.0001504723300
16453.13	0.0001769727300
16468.75	0.0000669174580
16484.38	0.0001995691500
16500.00	0.0001159670800
16515.63	0.0001638991300
16531.25	0.0001434560700
16546.88	0.0002096245500
16562.50	0.0001777297900
16578.13	0.0001349881600
16593.75	0.0000734737300
16609.38	0.0000882448870
16625.00	0.0001755841400
16640.63	0.0001140323500
16656.25	0.0000658980530
16671.88	0.0000866152760
16687.50	0.0000891863970
16703.13	0.0001660364900
16718.75	0.0000608668480
16734.38	0.0000903037160
16750.00	0.0000717170430
16765.63	0.0001582044900
16781.25	0.0000587114230
16796.88	0.0001574675700
16812.50	0.0001578833400
16828.13	0.0000191783010
16843.75	0.0000706167620
16859.38	0.0002107204800
16875.00	0.0002489892300
16890.63	0.0001345695900
16906.25	0.0001640671400
16921.88	0.0000384358650
16937.50	0.0000892244780
16953.13	0.0000300891580
16968.75	0.0000240458130
16984.38	0.0000607482360
17000.00	0.0000387732240
17015.63	0.0000541262220
17031.25	0.0000359257050
17046.88	0.0000753236890
17062.50	0.0000404519080
17078.13	0.0000306340510
17093.75	0.0000940609460
17109.38	0.0001094079500
17125.00	0.0000604229930
17140.63	0.0000849727490
17156.25	0.0001030504400
17171.88	0.0000548717550
17187.50	0.0000430693560
17203.13	0.0001008987400
17218.75	0.0001400847800
17234.38	0.0001392948600
17250.00	0.0000700558930
17265.63	0.0001076666100
17281.25	0.0001290452200
17296.88	0.0000592061280
17312.50	0.0001209691200
17328.13	0.0000477192640
17343.75	0.0000505015480
17359.38	0.0000995109960
17375.00	0.0000879344900
17390.63	0.0001113538900
17406.25	0.0000642062660
17421.88	0.0000592545080
17437.50	0.0001239374200
17453.13	0.0001123743000
17468.75	0.0000325971720
17484.38	0.0000688495470
17500.00	0.0000399599720
17515.63	0.0000270137130
17531.25	0.0000214957570
17546.88	0.0000926298620
17562.50	0.0000446902180
17578.13	0.0000339339740
17593.75	0.0000736698030
17609.38	0.0000469087650
17625.00	0.0000256357350
17640.63	0.0000200061920
17656.25	0.0000947375660
17671.88	0.0000504004820
17687.50	0.0000974548460
17703.13	0.0000457174190
17718.75	0.0003022322900
17734.38	0.0002692444200
17750.00	0.0000372505310
17765.63	0.0001892599700
17781.25	0.0000712953050
17796.88	0.0000191543460
17812.50	0.0000728943910
17828.13	0.0000448112800
17843.75	0.0000245135050
17859.38	0.0000734137970
17875.00	0.0000972372330
17890.63	0.0000768072920
17906.25	0.0000213242130
17921.88	0.0000546142530
17937.50	0.0000544262630
17953.13	0.0000691396630
17968.75	0.0000477949090
17984.38	0.0000387998090
18000.00	0.0000336938290
18015.63	0.0000276311160
18031.25	0.0000387122640
18046.88	0.0000227582820
18062.50	0.0000224335130
18078.13	0.0000490260310
18093.75	0.0000484446890
18109.38	0.0000263982360
18125.00	0.0000401875230
18140.63	0.0000622997900
18156.25	0.0000021141223
18171.88	0.0000353950500
18187.50	0.0000409613090
18203.13	0.0000194339450
18218.75	0.0000149656850
18234.38	0.0000153092310
18250.00	0.0000058432581
18265.63	0.0000129960060
18281.25	0.0000394259580
18296.88	0.0000159085000
18312.50	0.0000216703480
18328.13	0.0000159818870
18343.75	0.0000132190540
18359.38	0.0000219035640
18375.00	0.0000247833210
18390.63	0.0000254396360
18406.25	0.0000173229990
18421.88	0.0000191733500
18437.50	0.0000363541470
18453.13	0.0000083937999
18468.75	0.0000249725780
18484.38	0.0000106916810
18500.00	0.0000147191170
18515.63	0.0000169939990
18531.25	0.0000198077800
18546.88	0.0000222977710
18562.50	0.0000163138410
18578.13	0.0000074059530
18593.75	0.0000235078560
18609.38	0.0000010247636
18625.00	0.0000190700240
18640.63	0.0000076539855
18656.25	0.0000199590560
18671.88	0.0000048811226
18687.50	0.0000026185033
18703.13	0.0000088286868
18718.75	0.0000072839737
18734.38	0.0000013320348
18750.00	0.0000153018090
18765.63	0.0000108075670
18781.25	0.0000066521412
18796.88	0.0000107022980
18812.50	0.0000035947068
18828.13	0.0000151965280
18843.75	0.0000121441990
18859.38	0.0000052019512
18875.00	0.0000130178570
18890.63	0.0000084908151
18906.25	0.0000301812690
18921.88	0.0000114776980
18937.50	0.0000077606072
18953.13	0.0000122894480
18968.75	0.0000095980200
18984.38	0.0000028098043
19000.00	0.0000183214190
19015.63	0.0000060959880
19031.25	0.0000269557390
19046.88	0.0000260319790
19062.50	0.0000260412480
19078.13	0.0000070900948
19093.75	0.0000100552630
19109.38	0.0000406629850
19125.00	0.0000250308910
19140.63	0.0000419495100
19156.25	0.0000255788510
19171.88	0.0000180673340
19187.50	0.0000178441490
19203.13	0.0000071305105
19218.75	0.0000237867860
19234.38	0.0000267081610
19250.00	0.0000294114180
19265.63	0.0000228572340
19281.25	0.0000468017940
19296.88	0.0000363654780
19312.50	0.0000347443890
19328.13	0.0000293219110
19343.75	0.0000398073620
19359.38	0.0000437253770
19375.00	0.0000376185640
19390.63	0.0000280039560
19406.25	0.0000698199090
19421.88	0.0000339480160
19437.50	0.0000426971050
19453.13	0.0000343857930
19468.75	0.0000276677090
19484.38	0.0000047924275
19500.00	0.0000353579070
19515.63	0.0001088211000
19531.25	0.0000199450540
19546.88	0.0000629195610
19562.50	0.0000619202490
19578.13	0.0000280772750
19593.75	0.0000513682610
19609.38	0.0000253017840
19625.00	0.0000098746118
19640.63	0.0000607262660
19656.25	0.0000848741380
19671.88	0.0000755396250
19687.50	0.0000509912830
19703.13	0.0000538434760
19718.75	0.0000228182440
19734.38	0.0000460789900
19750.00	0.0001158979400
19765.63	0.0000418332730
19781.25	0.0000744189060
19796.88	0.0000226704270
19812.50	0.0000119931690
19828.13	0.0000482290870
19843.75	0.0000337274530
19859.38	0.0001550525700
19875.00	0.0000967818030
19890.63	0.0001224204300
19906.25	0.0000852824430
19921.88	0.0000277106530
19937.50	0.0000546928150
19953.13	0.0000197411640
19968.75	0.0001384593700
19984.38	0.0000150117710
20000.00	0.0000929903480
20015.63	0.0001430367500
20031.25	0.0001038972700
20046.88	0.0000740132380
20062.50	0.0001452378600
20078.13	0.0000763366680
20093.75	0.0000531534650
20109.38	0.0000736767990
20125.00	0.0000237038710
20140.63	0.0001127444200
20156.25	0.0000987564130
20171.88	0.0000709292250
20187.50	0.0001331599300
20203.13	0.0000228803250
20218.75	0.0000944349040
20234.38	0.0000286896560
20250.00	0.0000327477260
20265.63	0.0000714601730
20281.25	0.0000304126250
20296.88	0.0000230593240
20312.50	0.0001300818100
20328.13	0.0000528921720
20343.75	0.0000938765090
20359.38	0.0000115772180
20375.00	0.0000232591370
20390.63	0.0000751208630
20406.25	0.0001454623300
20421.88	0.0001584639000
20437.50	0.0000979402630
20453.13	0.0001072807500
20468.75	0.0000943676760
20484.38	0.0001410040100
20500.00	0.0001582235500
20515.63	0.0002028163400
20531.25	0.0000121930550
20546.88	0.0000439222790
20562.50	0.0001579930800
20578.13	0.0001042390700
20593.75	0.0001434047500
20609.38	0.0000720591230
20625.00	0.0002506928300
20640.63	0.0000167669620
20656.25	0.0001535915300
20671.88	0.0001287228700
20687.50	0.0001932788100
20703.13	0.0001896283800
20718.75	0.0000855212110
20734.38	0.0000661750420
20750.00	0.0001212762600
20765.63	0.0000379707910
20781.25	0.0001592960100
20796.88	0.0001213762700
20812.50	0.0000666461240
20828.13	0.0001987186400
20843.75	0.0000646723980
20859.38	0.0001416844500
20875.00	0.0001325484300
20890.63	0.0000468712910
20906.25	0.0002673587200
20921.88	0.0001635008100
20937.50	0.0000997433250
20953.13	0.0000712450100
20968.75	0.0002176218900
20984.38	0.0001242873700
21000.00	0.0001839111700
21015.63	0.0000683002890
21031.25	0.0000716616220
21046.88	0.0000805620900
21062.50	0.0001887730700
21078.13	0.0000839217580
21093.75	0.0001146457300
21109.38	0.0001994596000
21125.00	0.0000828769450
21140.63	0.0000310950670
21156.25	0.0001653340400
21171.88	0.0001043573900
21187.50	0.0003209820000
21203.13	0.0002032662300
21218.75	0.0001604506400
21234.38	0.0002937078400
21250.00	0.0002291215200
21265.63	0.0001097531000
21281.25	0.0001079966000
21296.88	0.0001806419500
21312.50	0.0001152345800
21328.13	0.0001842872400
21343.75	0.0001492594900
21359.38	0.0000868183750
21375.00	0.0001587996900
21390.63	0.0001611274700
21406.25	0.0002089455400
21421.88	0.0001361670800
21437.50	0.0001656287700
21453.13	0.0002090997800
21468.75	0.0001240413300
21484.38	0.0001407138100
21500.00	0.0003536771100
21515.63	0.0000259316170
21531.25	0.0000816965620
21546.88	0.0002240722100
21562.50	0.0001825533100
21578.13	0.0000682783110
21593.75	0.0001971822600
21609.38	0.0001147865700
21625.00	0.0000628249650
21640.63	0.0001175187900
21656.25	0.0002566443900
21671.88	0.0001977306700
21687.50	0.0001398856100
21703.13	0.0001566049000
21718.75	0.0002229691500
21734.38	0.0001563737500
21750.00	0.0001020322400
21765.63	0.0001792786100
21781.25	0.0004458721600
21796.88	0.0001276900900
21812.50	0.0003368738400
21828.13	0.0001049930000
21843.75	0.0002505289200
21859.38	0.0002416305600
21875.00	0.0001589646100
21890.63	0.0001511336200
21906.25	0.0000867748360
21921.88	0.0000671904610
21937.50	0.0001067341000
21953.13	0.0001121482600
21968.75	0.0001122688000
21984.38	0.0000605118230
22000.00	0.0001688231800
22015.63	0.0009239669300
22031.25	0.0000286789570
22046.88	0.0001009368000
22062.50	0.0003869321800
22078.13	0.0001196940700
22093.75	0.0003889907100
22109.38	0.0002144258400
22125.00	0.0000532576720
22140.63	0.0006309675700
22156.25	0.0001333151700
22171.88	0.0000957412980
22187.50	0.0001551580400
22203.13	0.0002516513100
22218.75	0.0001564626700
22234.38	0.0002497050000
22250.00	0.0003298563500
22265.63	0.0002907754900
22281.25	0.0002628052100
22296.88	0.0000466129300
22312.50	0.0000503490990
22328.13	0.0002743358200
22343.75	0.0001239739600
22359.38	0.0000609648060
22375.00	0.0006158331600
22390.63	0.0002316957100
22406.25	0.0002039635400
22421.88	0.0000865456550
22437.50	0.0003923292100
22453.13	0.0001479438000
22468.75	0.0002004241500
22484.38	0.0004628012300
22500.00	0.0003478779900
22515.63	0.0001312933800
22531.25	0.0001109188600
22546.88	0.0002858594200
22562.50	0.0002779113900
22578.13	0.0002253823700
22593.75	0.0001593794600
22609.38	0.0002673258500
22625.00	0.0005213658300
22640.63	0.0002275544200
22656.25	0.0002036120000
22671.88	0.0001369602500
22687.50	0.0002748158500
22703.13	0.0002169259800
22718.75	0.0004713809200
22734.38	0.0001976803700
22750.00	0.0001258312900
22765.63	0.0001919448100
22781.25	0.0000947789130
22796.88	0.0001523015400
22812.50	0.0003381921600
22828.13	0.0002075304500
22843.75	0.0002542371800
22859.38	0.0005359670400
22875.00	0.0001364899100
22890.63	0.0001282590600
22906.25	0.0002832102100
22921.88	0.0003033083100
22937.50	0.0002083522000
22953.13	0.0001972356800
22968.75	0.0005040580300
22984.38	0.0006534771800
23000.00	0.0000729151980
23015.63	0.0001268862300
23031.25	0.0003632106100
23046.88	0.0002207041100
23062.50	0.0003935250600
23078.13	0.0002919170600
23093.75	0.0001824545100
23109.38	0.0002526025400
23125.00	0.0003043314300
23140.63	0.0005247681600
23156.25	0.0008317590000
23171.88	0.0002587783200
23187.50	0.0002079580000
23203.13	0.0003029020500
23218.75	0.0006903931900
23234.38	0.0000620900710
23250.00	0.0005592875400
23265.63	0.0003419314500
23281.25	0.0001744069100
23296.88	0.0004167418500
23312.50	0.0003047831600
23328.13	0.0004920836900
23343.75	0.0002170180500
23359.38	0.0004568760900
23375.00	0.0003916992100
23390.63	0.0003426085900
23406.25	0.0004396224100
23421.88	0.0002810046700
23437.50	0.0003834403600
23453.13	0.0010277414000
23468.75	0.0002072705400
23484.38	0.0002015612300
23500.00	0.0003573116000
23515.63	0.0004810901700
23531.25	0.0002660604100
23546.88	0.0002654539600
23562.50	0.0005658401500
23578.13	0.0003493931400
23593.75	0.0001361292200
23609.38	0.0003007956900
23625.00	0.0003318591200
23640.63	0.0000637160850
23656.25	0.0000760146720
23671.88	0.0004563532100
23687.50	0.0003946295700
23703.13	0.0005771464500
23718.75	0.0002280308700
23734.38	0.0001595515400
23750.00	0.0003668609200
23765.63	0.0001822260800
23781.25	0.0004169478900
23796.88	0.0000687810740
23812.50	0.0006129112800
23828.13	0.0001410929000
23843.75	0.0001394621600
23859.38	0.0003709893400
23875.00	0.0004967486400
23890.63	0.0001928791800
23906.25	0.0003097097200
23921.88	0.0001879413000
23937.50	0.0013000789000
23953.13	0.0003700544300
23968.75	0.0001174712300
23984.38	0.0002105495500
24000.00	0.0000965768360
24015.63	0.0003655180500
24031.25	0.0001296386200
24046.88	0.0003231314800
24062.50	0.0001890708200
24078.13	0.0005481731000
24093.75	0.0004811965400
24109.38	0.0003266168600
24125.00	0.0006165720900
24140.63	0.0003651172800
24156.25	0.0002553491400
24171.88	0.0007105678400
24187.50	0.0005414251100
24203.13	0.0006197362500
24218.75	0.0004086377600
24234.38	0.0007099311300
24250.00	0.0001257939800
24265.63	0.0003895597200
24281.25	0.0003158739500
24296.88	0.0016589409000
24312.50	0.0005707859000
24328.13	0.0004667477100
24343.75	0.0002933766500
24359.38	0.0001155805100
24375.00	0.0001863312200
24390.63	0.0008847843100
24406.25	0.0001107582700
24421.88	0.0005989770100
24437.50	0.0003004388700
24453.13	0.0002066275900
24468.75	0.0003166575400
24484.38	0.0002887824700
24500.00	0.0000235770180
24515.63	0.0004123384300
24531.25	0.0005484572700
24546.88	0.0000600564300
24562.50	0.0002589160300
24578.13	0.0004239976800
24593.75	0.0001943497800
24609.38	0.0003175762700
24625.00	0.0002124225900
24640.63	0.0001606903800
24656.25	0.0001654152500
24671.88	0.0004445424700
24687.50	0.0000245393360
24703.13	0.0002526284700
24718.75	0.0001376813300
24734.38	0.0002624482200
24750.00	0.0006422077500
24765.63	0.0003269630500
24781.25	0.0009880089300
24796.88	0.0000849042720
24812.50	0.0004452475500
24828.13	0.0003179398100
24843.75	0.0000035577362
24859.38	0.0004169018400
24875.00	0.0004759596100
24890.63	0.0001241990100
24906.25	0.0002179892100
24921.88	0.0003100295800
24937.50	0.0004550966900
24953.13	0.0005202942300
24968.75	0.0002722183600
24984.38	0.0005997750500
25000.00	0.0004915851300
25015.63	0.0000000000000
25031.25	0.0000000000000
25046.88	0.0000000000000
25062.50	0.0000000000000
25078.13	0.0000000000000
25093.75	0.0000000000000
25109.38	0.0000000000000
25125.00	0.0000000000000
25140.63	0.0000000000000
25156.25	0.0000000000000
25171.88	0.0000000000000
25187.50	0.0000000000000
25203.13	0.0000000000000
25218.75	0.0000000000000
25234.38	0.0000000000000
25250.00	0.0000000000000
25265.63	0.0000000000000
25281.25	0.0000000000000
25296.88	0.0000000000000
25312.50	0.0000000000000
25328.13	0.0000000000000
25343.75	0.0000000000000
25359.38	0.0000000000000
25375.00	0.0000000000000
25390.63	0.0000000000000
25406.25	0.0000000000000
25421.88	0.0000000000000
25437.50	0.0000000000000
25453.13	0.0000000000000
25468.75	0.0000000000000
25484.38	0.0000000000000
25500.00	0.0000000000000
25515.63	0.0000000000000
25531.25	0.0000000000000
25546.88	0.0000000000000
25562.50	0.0000000000000
25578.13	0.0000000000000
25593.75	0.0000000000000
