# Supplementary material for: On the design of a MEMS piezoelectric accelerometer coupled to the middle ear as an implantable sensor for hearing devices
Source: Sci Rep. 2018 Mar 2;8:3920. doi: 10.1038/s41598-018-22219-7 (PMC5834511; doi:10.1038/s41598-018-22219-7)
Supplement: Supplementary file 4 — Dataset 4 [file 41598_2018_22219_MOESM4_ESM.csv]

100	0.0026497642000
200	0.0018735188000
300	0.0015295051000
400	0.0013243266000
500	0.0011842035000
600	0.0010806957000
700	0.0010001624000
800	0.0009351640100
900	0.0008812563300
1000	0.0008355859900
1100	0.0007962092900
1200	0.0007618248700
1300	0.0007314104800
1400	0.0007042534600
1500	0.0006798190900
1600	0.0006576393100
1700	0.0006374028300
1800	0.0006188226600
1900	0.0006016709600
2000	0.0005857739500
2100	0.0005709847400
2200	0.0005571621000
2300	0.0005442116400
2400	0.0005320284000
2500	0.0005205415500
2600	0.0005096755600
2700	0.0004993716700
2800	0.0004895901600
2900	0.0004802740300
3000	0.0004713861100
3100	0.0004628930100
3200	0.0004547633000
3300	0.0004469672500
3400	0.0004394713300
3500	0.0004322658500
3600	0.0004253243500
3700	0.0004186286600
3800	0.0004121681600
3900	0.0004059125600
4000	0.0003998615100
4100	0.0003940009400
4200	0.0003883120000
4300	0.0003827899300
4400	0.0003774218400
4500	0.0003721991500
4600	0.0003671203800
4700	0.0003621633900
4800	0.0003573330100
4900	0.0003526228400
5000	0.0003480191800
5100	0.0003435215700
5200	0.0003391204300
5300	0.0003348158800
5400	0.0003305991300
5500	0.0003264691700
5600	0.0003224168100
5700	0.0003184458300
5800	0.0003145419000
5900	0.0003107159300
6000	0.0003069516300
6100	0.0003032547700
6200	0.0002996175400
6300	0.0002960354400
6400	0.0002925104900
6500	0.0002890432000
6600	0.0002856233500
6700	0.0002822578300
6800	0.0002789333100
6900	0.0002756580400
7000	0.0002724215500
7100	0.0002692319400
7200	0.0002660791700
7300	0.0002629678900
7400	0.0002598898200
7500	0.0002568516400
7600	0.0002538454200
7700	0.0002508707200
7800	0.0002479309700
7900	0.0002450169800
8000	0.0002421381800
8100	0.0002392817800
8200	0.0002364553000
8300	0.0002336556800
8400	0.0002308838000
8500	0.0002281332200
8600	0.0002254086400
8700	0.0002227039600
8800	0.0002200229100
8900	0.0002173646900
9000	0.0002147254900
9100	0.0002121065400
9200	0.0002095049900
9300	0.0002069244500
9400	0.0002043593000
9500	0.0002018151900
9600	0.0001992839900
9700	0.0001967721000
9800	0.0001942737500
9900	0.0001917925200
10000	0.0001893250500
10100	0.0001868709300
10200	0.0001844298300
10300	0.0001820050600
10400	0.0001795920400
10500	0.0001771900400
10600	0.0001748012900
10700	0.0001724246200
10800	0.0001700578100
10900	0.0001677033400
11000	0.0001653580000
11100	0.0001630249000
11200	0.0001606992000
11300	0.0001583854500
11400	0.0001560811500
11500	0.0001537846500
11600	0.0001514962600
11700	0.0001492168500
11800	0.0001469460000
11900	0.0001446834200
12000	0.0001424289500
12100	0.0001401813400
12200	0.0001379412100
12300	0.0001357076600
12400	0.0001334804400
12500	0.0001312607900
12600	0.0001290465900
12700	0.0001268395000
12800	0.0001246380900
12900	0.0001224417500
13000	0.0001202515000
13100	0.0001180670700
13200	0.0001158874900
13300	0.0001137130400
13400	0.0001115432900
13500	0.0001093784900
13600	0.0001072187500
13700	0.0001050633500
13800	0.0001029117000
13900	0.0001007646900
14000	0.0000986213230
14100	0.0000964835030
14200	0.0000943473510
14300	0.0000922148460
14400	0.0000900878980
14500	0.0000879647740
14600	0.0000858443530
14700	0.0000837248340
14800	0.0000816087810
14900	0.0000794996310
15000	0.0000773935470
15100	0.0000752863190
15200	0.0000731876510
15300	0.0000710845680
15400	0.0000689901730
15500	0.0000668966130
15600	0.0000648067200
15700	0.0000627182380
15800	0.0000606326680
15900	0.0000585487980
16000	0.0000564701770
16100	0.0000543940090
16200	0.0000523188550
16300	0.0000502479450
16400	0.0000481801250
16500	0.0000461151840
16600	0.0000440549100
16700	0.0000419969650
16800	0.0000399433780
16900	0.0000378942490
17000	0.0000358511810
17100	0.0000338129800
17200	0.0000317810520
17300	0.0000297577830
17400	0.0000277426480
17500	0.0000257390290
17600	0.0000237491770
17700	0.0000217762870
17800	0.0000198255390
17900	0.0000179038140
18000	0.0000160215130
18100	0.0000141941450
18200	0.0000124457320
18300	0.0000108142970
18400	0.0000093612318
18500	0.0000081821456
18600	0.0000074087931
18700	0.0000071735426
18800	0.0000075271343
18900	0.0000083954762
19000	0.0000096406294
19100	0.0000111372350
19200	0.0000127972990
19300	0.0000145651540
19400	0.0000164063330
19500	0.0000182988020
19600	0.0000202281270
19700	0.0000221849780
19800	0.0000241630840
19900	0.0000261569630
20000	0.0000281649340
20100	0.0000301822340
20200	0.0000322093090
20300	0.0000342437590
20400	0.0000362838410
20500	0.0000383294750
20600	0.0000403793370
20700	0.0000424352160
20800	0.0000444932610
20900	0.0000465546780
21000	0.0000486208050
21100	0.0000506873470
21200	0.0000527584740
21300	0.0000548305580
21400	0.0000569075060
21500	0.0000589833290
21600	0.0000610663640
21700	0.0000631469110
21800	0.0000652304070
21900	0.0000673160050
22000	0.0000694027290
22100	0.0000714943150
22200	0.0000735869100
22300	0.0000756778480
22400	0.0000777744840
22500	0.0000798716490
22600	0.0000819707030
22700	0.0000840710490
22800	0.0000861734480
22900	0.0000882779840
23000	0.0000903834820
23100	0.0000924916900
23200	0.0000946012260
23300	0.0000967122250
23400	0.0000988250080
23500	0.0001009402600
23600	0.0001030570000
23700	0.0001051762600
23800	0.0001072970700
23900	0.0001094191500
24000	0.0001115434600
24100	0.0001136696000
24200	0.0001157986500
24300	0.0001179288200
24400	0.0001200612000
24500	0.0001221948000
24600	0.0001243311800
24700	0.0001264694900
24800	0.0001286097500
24900	0.0001307536000
25000	0.0001328981400
