# Supplementary material for: On the design of a MEMS piezoelectric accelerometer coupled to the middle ear as an implantable sensor for hearing devices
Source: Sci Rep. 2018 Mar 2;8:3920. doi: 10.1038/s41598-018-22219-7 (PMC5834511; doi:10.1038/s41598-018-22219-7)
Supplement: Supplementary file 5 — Dataset 5 [file 41598_2018_22219_MOESM5_ESM.csv]

0	0.0001940
12	0.0000698
23	0.0000473
35	0.0000431
47	0.0000132
59	0.0000122
70	0.0000258
82	0.0000067
94	0.0000127
105	0.0000364
117	0.0000212
129	0.0000156
141	0.0000181
152	0.0000151
164	0.0000301
176	0.0000150
188	0.0000165
199	0.0000170
211	0.0000077
223	0.0000150
234	0.0000162
246	0.0000144
258	0.0000169
270	0.0000033
281	0.0000094
293	0.0000054
305	0.0000098
316	0.0000129
328	0.0000070
340	0.0000132
352	0.0000225
363	0.0000095
375	0.0000196
387	0.0000160
398	0.0000134
410	0.0000251
422	0.0000175
434	0.0000018
445	0.0000053
457	0.0000206
469	0.0000171
480	0.0000178
492	0.0000224
504	0.0000078
516	0.0000181
527	0.0000158
539	0.0001691
551	0.0000258
563	0.0000559
574	0.0000203
586	0.0000135
598	0.0000165
609	0.0000334
621	0.0000168
633	0.0000143
645	0.0000080
656	0.0000186
668	0.0000084
680	0.0000360
691	0.0000217
703	0.0000230
715	0.0000093
727	0.0000041
738	0.0000089
750	0.0000172
762	0.0000183
773	0.0000152
785	0.0000084
797	0.0000058
809	0.0000251
820	0.0000115
832	0.0000202
844	0.0000168
855	0.0000160
867	0.0000068
879	0.0000229
891	0.0000252
902	0.0000245
914	0.0000310
926	0.0000099
938	0.0000346
949	0.0000246
961	0.0000234
973	0.0000175
984	0.0000170
996	0.0000097
1008	0.0000313
1020	0.0000199
1031	0.0000025
1043	0.0000999
1055	0.0000103
1066	0.0000038
1078	0.0000204
1090	0.0000151
1102	0.0000124
1113	0.0000196
1125	0.0000307
1137	0.0000102
1148	0.0000135
1160	0.0000112
1172	0.0000222
1184	0.0000058
1195	0.0000110
1207	0.0000124
1219	0.0000244
1230	0.0000104
1242	0.0000120
1254	0.0000109
1266	0.0000186
1277	0.0000083
1289	0.0000189
1301	0.0000069
1313	0.0000099
1324	0.0000254
1336	0.0000309
1348	0.0000392
1359	0.0000023
1371	0.0000073
1383	0.0000287
1395	0.0000201
1406	0.0000157
1418	0.0000180
1430	0.0000145
1441	0.0000141
1453	0.0000137
1465	0.0000066
1477	0.0000176
1488	0.0000133
1500	0.0000079
1512	0.0000233
1523	0.0000004
1535	0.0000077
1547	0.0000231
1559	0.0000058
1570	0.0000057
1582	0.0000085
1594	0.0000197
1605	0.0000121
1617	0.0000082
1629	0.0000098
1641	0.0000194
1652	0.0000149
1664	0.0000055
1676	0.0000120
1688	0.0000224
1699	0.0000118
1711	0.0000431
1723	0.0000138
1734	0.0000250
1746	0.0000068
1758	0.0000166
1770	0.0000085
1781	0.0000296
1793	0.0000154
1805	0.0000157
1816	0.0000089
1828	0.0000043
1840	0.0000191
1852	0.0000189
1863	0.0000109
1875	0.0000094
1887	0.0000113
1898	0.0000152
1910	0.0000214
1922	0.0000259
1934	0.0000095
1945	0.0000056
1957	0.0000210
1969	0.0000156
1980	0.0000030
1992	0.0000123
2004	0.0000092
2016	0.0000054
2027	0.0000239
2039	0.0000281
2051	0.0000119
2063	0.0000097
2074	0.0000100
2086	0.0000168
2098	0.0000074
2109	0.0000188
2121	0.0000127
2133	0.0000127
2145	0.0000084
2156	0.0000145
2168	0.0000131
2180	0.0000187
2191	0.0000087
2203	0.0000097
2215	0.0000113
2227	0.0000150
2238	0.0000043
2250	0.0000257
2262	0.0000077
2273	0.0000217
2285	0.0000281
2297	0.0000245
2309	0.0000224
2320	0.0000224
2332	0.0000304
2344	0.0000312
2355	0.0000142
2367	0.0000106
2379	0.0000062
2391	0.0000108
2402	0.0000160
2414	0.0000073
2426	0.0000056
2438	0.0000042
2449	0.0000081
2461	0.0000213
2473	0.0000083
2484	0.0000441
2496	0.0000097
2508	0.0000109
2520	0.0000121
2531	0.0000169
2543	0.0000097
2555	0.0000058
2566	0.0000204
2578	0.0000098
2590	0.0000101
2602	0.0000095
2613	0.0000057
2625	0.0000079
2637	0.0000159
2648	0.0000072
2660	0.0000055
2672	0.0000273
2684	0.0000171
2695	0.0000061
2707	0.0000117
2719	0.0000193
2730	0.0000123
2742	0.0000148
2754	0.0000134
2766	0.0000014
2777	0.0000174
2789	0.0000125
2801	0.0000218
2813	0.0000317
2824	0.0000076
2836	0.0000261
2848	0.0000138
2859	0.0000326
2871	0.0000073
2883	0.0000074
2895	0.0000035
2906	0.0000085
2918	0.0000031
2930	0.0000227
2941	0.0000156
2953	0.0000151
2965	0.0000065
2977	0.0000118
2988	0.0000085
3000	0.0000036
3012	0.0000045
3023	0.0000056
3035	0.0000114
3047	0.0000251
3059	0.0000099
3070	0.0000208
3082	0.0000092
3094	0.0000203
3105	0.0000106
3117	0.0000089
3129	0.0000127
3141	0.0000160
3152	0.0000112
3164	0.0000163
3176	0.0000068
3188	0.0000120
3199	0.0000246
3211	0.0000172
3223	0.0000113
3234	0.0000047
3246	0.0000083
3258	0.0000069
3270	0.0000148
3281	0.0000166
3293	0.0000022
3305	0.0000036
3316	0.0000088
3328	0.0000160
3340	0.0000035
3352	0.0000086
3363	0.0000045
3375	0.0000320
3387	0.0000018
3398	0.0000176
3410	0.0000047
3422	0.0000203
3434	0.0000109
3445	0.0000312
3457	0.0000011
3469	0.0000150
3480	0.0000103
3492	0.0000161
3504	0.0000123
3516	0.0000126
3527	0.0000060
3539	0.0000052
3551	0.0000097
3563	0.0000242
3574	0.0000065
3586	0.0000149
3598	0.0000114
3609	0.0000159
3621	0.0000167
3633	0.0000221
3645	0.0000165
3656	0.0000219
3668	0.0000074
3680	0.0000087
3691	0.0000015
3703	0.0000188
3715	0.0000185
3727	0.0000087
3738	0.0000041
3750	0.0000187
3762	0.0000095
3773	0.0000099
3785	0.0000139
3797	0.0000206
3809	0.0000097
3820	0.0000085
3832	0.0000149
3844	0.0000100
3855	0.0000130
3867	0.0000215
3879	0.0000129
3891	0.0000102
3902	0.0000077
3914	0.0000081
3926	0.0000165
3938	0.0000224
3949	0.0000118
3961	0.0000281
3973	0.0000045
3984	0.0000119
3996	0.0000286
4008	0.0000156
4020	0.0000050
4031	0.0000184
4043	0.0000114
4055	0.0000042
4066	0.0000196
4078	0.0000199
4090	0.0000175
4102	0.0000168
4113	0.0000257
4125	0.0000313
4137	0.0000117
4148	0.0000202
4160	0.0000106
4172	0.0000140
4184	0.0000226
4195	0.0000035
4207	0.0000219
4219	0.0000230
4230	0.0000109
4242	0.0000160
4254	0.0000053
4266	0.0000155
4277	0.0000135
4289	0.0000184
4301	0.0000073
4313	0.0000283
4324	0.0000126
4336	0.0000141
4348	0.0000041
4359	0.0000007
4371	0.0000076
4383	0.0000192
4395	0.0000004
4406	0.0000125
4418	0.0000077
4430	0.0000240
4441	0.0000107
4453	0.0000109
4465	0.0000162
4477	0.0000125
4488	0.0000113
4500	0.0000158
4512	0.0000222
4523	0.0000167
4535	0.0000148
4547	0.0000106
4559	0.0000115
4570	0.0000192
4582	0.0000053
4594	0.0000097
4605	0.0000141
4617	0.0000192
4629	0.0000049
4641	0.0000154
4652	0.0000153
4664	0.0000171
4676	0.0000117
4688	0.0000273
4699	0.0000132
4711	0.0000059
4723	0.0000097
4734	0.0000115
4746	0.0000069
4758	0.0000087
4770	0.0000033
4781	0.0000086
4793	0.0000092
4805	0.0000227
4816	0.0000092
4828	0.0000023
4840	0.0000029
4852	0.0000179
4863	0.0000097
4875	0.0000033
4887	0.0000139
4898	0.0000229
4910	0.0000056
4922	0.0000148
4934	0.0000109
4945	0.0000112
4957	0.0000159
4969	0.0000080
4980	0.0000070
4992	0.0000032
5004	0.0000210
5016	0.0000159
5027	0.0000042
5039	0.0000096
5051	0.0000054
5063	0.0000089
5074	0.0000127
5086	0.0000017
5098	0.0000303
5109	0.0000214
5121	0.0000091
5133	0.0000185
5145	0.0000184
5156	0.0000166
5168	0.0000145
5180	0.0000095
5191	0.0000127
5203	0.0000226
5215	0.0000230
5227	0.0000137
5238	0.0000034
5250	0.0000063
5262	0.0000135
5273	0.0000092
5285	0.0000070
5297	0.0000087
5309	0.0000064
5320	0.0000065
5332	0.0000050
5344	0.0000196
5355	0.0000108
5367	0.0000101
5379	0.0000045
5391	0.0000137
5402	0.0000038
5414	0.0000204
5426	0.0000048
5438	0.0000170
5449	0.0000181
5461	0.0000159
5473	0.0000148
5484	0.0000173
5496	0.0000090
5508	0.0000079
5520	0.0000115
5531	0.0000231
5543	0.0000071
5555	0.0000112
5566	0.0000194
5578	0.0000271
5590	0.0000107
5602	0.0000083
5613	0.0000062
5625	0.0000044
5637	0.0000080
5648	0.0000210
5660	0.0000104
5672	0.0000072
5684	0.0000173
5695	0.0000142
5707	0.0000154
5719	0.0000142
5730	0.0000160
5742	0.0000276
5754	0.0000027
5766	0.0000195
5777	0.0000170
5789	0.0000026
5801	0.0000268
5813	0.0000269
5824	0.0000053
5836	0.0000128
5848	0.0000057
5859	0.0000231
5871	0.0000008
5883	0.0000054
5895	0.0000117
5906	0.0000114
5918	0.0000118
5930	0.0000111
5941	0.0000078
5953	0.0000085
5965	0.0000087
5977	0.0000251
5988	0.0000067
6000	0.0000150
6012	0.0000064
6023	0.0000108
6035	0.0000090
6047	0.0000233
6059	0.0000098
6070	0.0000201
6082	0.0000092
6094	0.0000307
6105	0.0000104
6117	0.0000038
6129	0.0000160
6141	0.0000147
6152	0.0000139
6164	0.0000112
6176	0.0000151
6188	0.0000034
6199	0.0000063
6211	0.0000100
6223	0.0000016
6234	0.0000032
6246	0.0000037
6258	0.0000277
6270	0.0000134
6281	0.0000085
6293	0.0000119
6305	0.0000274
6316	0.0000203
6328	0.0000139
6340	0.0000080
6352	0.0000014
6363	0.0000142
6375	0.0000168
6387	0.0000126
6398	0.0000064
6410	0.0000180
6422	0.0000121
6434	0.0000200
6445	0.0000147
6457	0.0000113
6469	0.0000224
6480	0.0000231
6492	0.0000203
6504	0.0000164
6516	0.0000104
6527	0.0000129
6539	0.0000401
6551	0.0000062
6563	0.0000260
6574	0.0000127
6586	0.0000100
6598	0.0000080
6609	0.0000099
6621	0.0000093
6633	0.0000198
6645	0.0000130
6656	0.0000139
6668	0.0000067
6680	0.0000176
6691	0.0000097
6703	0.0000078
6715	0.0000079
6727	0.0000061
6738	0.0000143
6750	0.0000244
6762	0.0000035
6773	0.0000262
6785	0.0000154
6797	0.0000111
6809	0.0000127
6820	0.0000087
6832	0.0000157
6844	0.0000205
6855	0.0000193
6867	0.0000168
6879	0.0000183
6891	0.0000155
6902	0.0000043
6914	0.0000161
6926	0.0000065
6938	0.0000212
6949	0.0000061
6961	0.0000119
6973	0.0000055
6984	0.0000075
6996	0.0000161
7008	0.0000158
7020	0.0000076
7031	0.0000205
7043	0.0000193
7055	0.0000016
7066	0.0000069
7078	0.0000165
7090	0.0000118
7102	0.0000088
7113	0.0000028
7125	0.0000105
7137	0.0000032
7148	0.0000214
7160	0.0000169
7172	0.0000040
7184	0.0000140
7195	0.0000155
7207	0.0000135
7219	0.0000023
7230	0.0000101
7242	0.0000223
7254	0.0000155
7266	0.0000054
7277	0.0000078
7289	0.0000162
7301	0.0000057
7313	0.0000133
7324	0.0000069
7336	0.0000190
7348	0.0000106
7359	0.0000006
7371	0.0000108
7383	0.0000121
7395	0.0000102
7406	0.0000107
7418	0.0000119
7430	0.0000060
7441	0.0000019
7453	0.0000176
7465	0.0000100
7477	0.0000164
7488	0.0000200
7500	0.0000230
7512	0.0000095
7523	0.0000153
7535	0.0000063
7547	0.0000201
7559	0.0000087
7570	0.0000042
7582	0.0000083
7594	0.0000125
7605	0.0000088
7617	0.0000087
7629	0.0000201
7641	0.0000199
7652	0.0000052
7664	0.0000152
7676	0.0000025
7688	0.0000109
7699	0.0000082
7711	0.0000089
7723	0.0000061
7734	0.0000239
7746	0.0000122
7758	0.0000057
7770	0.0000066
7781	0.0000129
7793	0.0000160
7805	0.0000075
7816	0.0000030
7828	0.0000305
7840	0.0000040
7852	0.0000298
7863	0.0000129
7875	0.0000097
7887	0.0000132
7898	0.0000065
7910	0.0000165
7922	0.0000154
7934	0.0000146
7945	0.0000256
7957	0.0000079
7969	0.0000083
7980	0.0000063
7992	0.0000220
8004	0.0000059
8016	0.0000229
8027	0.0000202
8039	0.0000264
8051	0.0000146
8063	0.0000128
8074	0.0000099
8086	0.0000028
8098	0.0000099
8109	0.0000106
8121	0.0000109
8133	0.0000149
8145	0.0000056
8156	0.0000240
8168	0.0000100
8180	0.0000099
8191	0.0000093
8203	0.0000060
8215	0.0000143
8227	0.0000082
8238	0.0000047
8250	0.0000074
8262	0.0000083
8273	0.0000020
8285	0.0000091
8297	0.0000154
8309	0.0000114
8320	0.0000087
8332	0.0000108
8344	0.0000140
8355	0.0000139
8367	0.0000054
8379	0.0000178
8391	0.0000143
8402	0.0000118
8414	0.0000269
8426	0.0000078
8438	0.0000158
8449	0.0000049
8461	0.0000021
8473	0.0000141
8484	0.0000216
8496	0.0000101
8508	0.0000195
8520	0.0000120
8531	0.0000314
8543	0.0000149
8555	0.0000247
8566	0.0000031
8578	0.0000160
8590	0.0000097
8602	0.0000199
8613	0.0000056
8625	0.0000140
8637	0.0000044
8648	0.0000141
8660	0.0000075
8672	0.0000184
8684	0.0000124
8695	0.0000093
8707	0.0000200
8719	0.0000162
8730	0.0000020
8742	0.0000247
8754	0.0000076
8766	0.0000266
8777	0.0000078
8789	0.0000088
8801	0.0000088
8813	0.0000157
8824	0.0000094
8836	0.0000169
8848	0.0000052
8859	0.0000110
8871	0.0000201
8883	0.0000273
8895	0.0000105
8906	0.0000074
8918	0.0000155
8930	0.0000082
8941	0.0000037
8953	0.0000125
8965	0.0000109
8977	0.0000118
8988	0.0000151
9000	0.0000162
9012	0.0000168
9023	0.0000287
9035	0.0000045
9047	0.0000140
9059	0.0000060
9070	0.0000176
9082	0.0000103
9094	0.0000236
9105	0.0000050
9117	0.0000281
9129	0.0000127
9141	0.0000130
9152	0.0000090
9164	0.0000149
9176	0.0000078
9188	0.0000112
9199	0.0000031
9211	0.0000109
9223	0.0000013
9234	0.0000103
9246	0.0000171
9258	0.0000256
9270	0.0000068
9281	0.0000038
9293	0.0000046
9305	0.0000090
9316	0.0000099
9328	0.0000087
9340	0.0000097
9352	0.0000032
9363	0.0000171
9375	0.0000165
9387	0.0000048
9398	0.0000256
9410	0.0000132
9422	0.0000160
9434	0.0000101
9445	0.0000113
9457	0.0000215
9469	0.0000211
9480	0.0000092
9492	0.0000111
9504	0.0000142
9516	0.0000100
9527	0.0000096
9539	0.0000249
9551	0.0000061
9563	0.0000135
9574	0.0000171
9586	0.0000040
9598	0.0000100
9609	0.0000167
9621	0.0000063
9633	0.0000251
9645	0.0000144
9656	0.0000248
9668	0.0000193
9680	0.0000313
9691	0.0000066
9703	0.0000073
9715	0.0000183
9727	0.0000097
9738	0.0000163
9750	0.0000222
9762	0.0000148
9773	0.0000096
9785	0.0000124
9797	0.0000046
9809	0.0000155
9820	0.0000069
9832	0.0000117
9844	0.0000194
9855	0.0000126
9867	0.0000188
9879	0.0000137
9891	0.0000428
9902	0.0000022
9914	0.0000120
9926	0.0000082
9938	0.0000112
9949	0.0000070
9961	0.0000120
9973	0.0000088
9984	0.0000136
9996	0.0000037
10008	0.0000195
10020	0.0000058
10031	0.0000038
10043	0.0000110
10055	0.0000192
10066	0.0000062
10078	0.0000138
10090	0.0000043
10102	0.0000166
10113	0.0000026
10125	0.0000225
10137	0.0000057
10148	0.0000248
10160	0.0000114
10172	0.0000239
10184	0.0000054
10195	0.0000049
10207	0.0000120
10219	0.0000039
10230	0.0000066
10242	0.0000190
10254	0.0000126
10266	0.0000201
10277	0.0000107
10289	0.0000144
10301	0.0000122
10313	0.0000259
10324	0.0000164
10336	0.0000208
10348	0.0000165
10359	0.0000187
10371	0.0000107
10383	0.0000182
10395	0.0000043
10406	0.0000109
10418	0.0000220
10430	0.0000091
10441	0.0000079
10453	0.0000082
10465	0.0000112
10477	0.0000047
10488	0.0000180
10500	0.0000182
10512	0.0000053
10523	0.0000130
10535	0.0000030
10547	0.0000142
10559	0.0000029
10570	0.0000069
10582	0.0000080
10594	0.0000045
10605	0.0000108
10617	0.0000108
10629	0.0000064
10641	0.0000139
10652	0.0000027
10664	0.0000059
10676	0.0000060
10688	0.0000283
10699	0.0000108
10711	0.0000200
10723	0.0000082
10734	0.0000109
10746	0.0000136
10758	0.0000125
10770	0.0000074
10781	0.0000189
10793	0.0000122
10805	0.0000247
10816	0.0000028
10828	0.0000037
10840	0.0000194
10852	0.0000299
10863	0.0000113
10875	0.0000120
10887	0.0000128
10898	0.0000095
10910	0.0000067
10922	0.0000035
10934	0.0000062
10945	0.0000090
10957	0.0000062
10969	0.0000046
10980	0.0000051
10992	0.0000121
11004	0.0000112
11016	0.0000128
11027	0.0000151
11039	0.0000124
11051	0.0000092
11063	0.0000248
11074	0.0000067
11086	0.0000125
11098	0.0000094
11109	0.0000083
11121	0.0000100
11133	0.0000187
11145	0.0000117
11156	0.0000158
11168	0.0000131
11180	0.0000293
11191	0.0000089
11203	0.0000176
11215	0.0000070
11227	0.0000269
11238	0.0000140
11250	0.0000232
11262	0.0000052
11273	0.0000039
11285	0.0000056
11297	0.0000094
11309	0.0000150
11320	0.0000201
11332	0.0000136
11344	0.0000216
11355	0.0000059
11367	0.0000184
11379	0.0000028
11391	0.0000074
11402	0.0000042
11414	0.0000246
11426	0.0000068
11438	0.0000161
11449	0.0000019
11461	0.0000132
11473	0.0000151
11484	0.0000065
11496	0.0000135
11508	0.0000083
11520	0.0000026
11531	0.0000113
11543	0.0000063
11555	0.0000130
11566	0.0000159
11578	0.0000083
11590	0.0000117
11602	0.0000116
11613	0.0000036
11625	0.0000095
11637	0.0000097
11648	0.0000072
11660	0.0000039
11672	0.0000081
11684	0.0000173
11695	0.0000198
11707	0.0000295
11719	0.0000118
11730	0.0000157
11742	0.0000096
11754	0.0000005
11766	0.0000151
11777	0.0000066
11789	0.0000131
11801	0.0000021
11813	0.0000025
11824	0.0000201
11836	0.0000203
11848	0.0000203
11859	0.0000145
11871	0.0000039
11883	0.0000164
11895	0.0000241
11906	0.0000097
11918	0.0000171
11930	0.0000156
11941	0.0000063
11953	0.0000079
11965	0.0000112
11977	0.0000200
11988	0.0000143
12000	0.0000158
12012	0.0000053
12023	0.0000082
12035	0.0000038
12047	0.0000113
12059	0.0000164
12070	0.0000104
12082	0.0000079
12094	0.0000107
12105	0.0000004
12117	0.0000134
12129	0.0000144
12141	0.0000077
12152	0.0000105
12164	0.0000224
12176	0.0000104
12188	0.0000059
12199	0.0000139
12211	0.0000322
12223	0.0000060
12234	0.0000085
12246	0.0000066
12258	0.0000056
12270	0.0000022
12281	0.0000147
12293	0.0000036
12305	0.0000133
12316	0.0000073
12328	0.0000053
12340	0.0000147
12352	0.0000166
12363	0.0000047
12375	0.0000285
12387	0.0000114
12398	0.0000133
12410	0.0000094
12422	0.0000151
12434	0.0000077
12445	0.0000102
12457	0.0000083
12469	0.0000115
12480	0.0000171
12492	0.0000220
12504	0.0000051
12516	0.0000148
12527	0.0000196
12539	0.0000095
12551	0.0000085
12563	0.0000211
12574	0.0000014
12586	0.0000137
12598	0.0000032
12609	0.0000120
12621	0.0000143
12633	0.0000207
12645	0.0000226
12656	0.0000113
12668	0.0000145
12680	0.0000127
12691	0.0000186
12703	0.0000065
12715	0.0000017
12727	0.0000317
12738	0.0000063
12750	0.0000089
12762	0.0000118
12773	0.0000179
12785	0.0000190
12797	0.0000091
12809	0.0000143
12820	0.0000064
12832	0.0000069
12844	0.0000180
12855	0.0000080
12867	0.0000043
12879	0.0000104
12891	0.0000061
12902	0.0000102
12914	0.0000129
12926	0.0000042
12938	0.0000096
12949	0.0000092
12961	0.0000093
12973	0.0000068
12984	0.0000104
12996	0.0000118
13008	0.0000049
13020	0.0000288
13031	0.0000175
13043	0.0000164
13055	0.0000232
13066	0.0000121
13078	0.0000150
13090	0.0000033
13102	0.0000286
13113	0.0000103
13125	0.0000113
13137	0.0000111
13148	0.0000232
13160	0.0000086
13172	0.0000035
13184	0.0000074
13195	0.0000374
13207	0.0000093
13219	0.0000092
13230	0.0000258
13242	0.0000196
13254	0.0000095
13266	0.0000086
13277	0.0000139
13289	0.0000150
13301	0.0000131
13313	0.0000236
13324	0.0000076
13336	0.0000146
13348	0.0000135
13359	0.0000293
13371	0.0000173
13383	0.0000138
13395	0.0000182
13406	0.0000117
13418	0.0000073
13430	0.0000323
13441	0.0000135
13453	0.0000315
13465	0.0000113
13477	0.0000128
13488	0.0000148
13500	0.0000073
13512	0.0000074
13523	0.0000131
13535	0.0000025
13547	0.0000063
13559	0.0000166
13570	0.0000127
13582	0.0000055
13594	0.0000346
13605	0.0000050
13617	0.0000135
13629	0.0000137
13641	0.0000119
13652	0.0000183
13664	0.0000192
13676	0.0000105
13688	0.0000282
13699	0.0000092
13711	0.0000131
13723	0.0000006
13734	0.0000322
13746	0.0000029
13758	0.0000167
13770	0.0000122
13781	0.0000224
13793	0.0000104
13805	0.0000045
13816	0.0000148
13828	0.0000122
13840	0.0000185
13852	0.0000187
13863	0.0000172
13875	0.0000054
13887	0.0000077
13898	0.0000062
13910	0.0000110
13922	0.0000321
13934	0.0000194
13945	0.0000204
13957	0.0000178
13969	0.0000127
13980	0.0000080
13992	0.0000217
14004	0.0000113
14016	0.0000119
14027	0.0000016
14039	0.0000153
14051	0.0000093
14063	0.0000207
14074	0.0000009
14086	0.0000122
14098	0.0000179
14109	0.0000146
14121	0.0000135
14133	0.0000165
14145	0.0000163
14156	0.0000109
14168	0.0000172
14180	0.0000133
14191	0.0000015
14203	0.0000195
14215	0.0000118
14227	0.0000060
14238	0.0000068
14250	0.0000214
14262	0.0000164
14273	0.0000217
14285	0.0000043
14297	0.0000022
14309	0.0000135
14320	0.0000033
14332	0.0000034
14344	0.0000086
14355	0.0000122
14367	0.0000058
14379	0.0000129
14391	0.0000212
14402	0.0000172
14414	0.0000060
14426	0.0000100
14438	0.0000203
14449	0.0000084
14461	0.0000113
14473	0.0000111
14484	0.0000114
14496	0.0000170
14508	0.0000146
14520	0.0000117
14531	0.0000131
14543	0.0000113
14555	0.0000083
14566	0.0000048
14578	0.0000157
14590	0.0000099
14602	0.0000093
14613	0.0000046
14625	0.0000242
14637	0.0000135
14648	0.0000049
14660	0.0000114
14672	0.0000026
14684	0.0000117
14695	0.0000125
14707	0.0000108
14719	0.0000148
14730	0.0000132
14742	0.0000052
14754	0.0000010
14766	0.0000025
14777	0.0000253
14789	0.0000146
14801	0.0000206
14813	0.0000086
14824	0.0000132
14836	0.0000070
14848	0.0000117
14859	0.0000067
14871	0.0000109
14883	0.0000075
14895	0.0000089
14906	0.0000240
14918	0.0000065
14930	0.0000154
14941	0.0000067
14953	0.0000269
14965	0.0000115
14977	0.0000113
14988	0.0000235
15000	0.0000091
15012	0.0000163
15023	0.0000035
15035	0.0000075
15047	0.0000204
15059	0.0000090
15070	0.0000067
15082	0.0000099
15094	0.0000210
15105	0.0000153
15117	0.0000039
15129	0.0000116
15141	0.0000279
15152	0.0000066
15164	0.0000152
15176	0.0000121
15188	0.0000156
15199	0.0000027
15211	0.0000176
15223	0.0000173
15234	0.0000083
15246	0.0000060
15258	0.0000047
15270	0.0000099
15281	0.0000103
15293	0.0000055
15305	0.0000073
15316	0.0000103
15328	0.0000117
15340	0.0000189
15352	0.0000069
15363	0.0000123
15375	0.0000046
15387	0.0000114
15398	0.0000151
15410	0.0000035
15422	0.0000068
15434	0.0000115
15445	0.0000092
15457	0.0000125
15469	0.0000217
15480	0.0000020
15492	0.0000172
15504	0.0000148
15516	0.0000254
15527	0.0000212
15539	0.0000024
15551	0.0000081
15563	0.0000147
15574	0.0000090
15586	0.0000206
15598	0.0000069
15609	0.0000307
15621	0.0000096
15633	0.0000239
15645	0.0000184
15656	0.0000065
15668	0.0000041
15680	0.0000093
15691	0.0000166
15703	0.0000152
15715	0.0000091
15727	0.0000171
15738	0.0000274
15750	0.0000197
15762	0.0000118
15773	0.0000170
15785	0.0000263
15797	0.0000233
15809	0.0000107
15820	0.0000145
15832	0.0000183
15844	0.0000248
15855	0.0000093
15867	0.0000139
15879	0.0000175
15891	0.0000234
15902	0.0000082
15914	0.0000071
15926	0.0000053
15938	0.0000384
15949	0.0000106
15961	0.0000181
15973	0.0000056
15984	0.0000079
15996	0.0000138
16008	0.0000114
16020	0.0000261
16031	0.0000391
16043	0.0000071
16055	0.0000179
16066	0.0000244
16078	0.0000182
16090	0.0000050
16102	0.0000114
16113	0.0000081
16125	0.0000149
16137	0.0000172
16148	0.0000246
16160	0.0000045
16172	0.0000170
16184	0.0000095
16195	0.0000046
16207	0.0000144
16219	0.0000094
16230	0.0000018
16242	0.0000043
16254	0.0000109
16266	0.0000201
16277	0.0000058
16289	0.0000117
16301	0.0000192
16313	0.0000290
16324	0.0000049
16336	0.0000194
16348	0.0000095
16359	0.0000082
16371	0.0000054
16383	0.0000090
16395	0.0000118
16406	0.0000140
16418	0.0000135
16430	0.0000225
16441	0.0000078
16453	0.0000020
16465	0.0000044
16477	0.0000250
16488	0.0000134
16500	0.0000080
16512	0.0000097
16523	0.0000188
16535	0.0000066
16547	0.0000089
16559	0.0000131
16570	0.0000048
16582	0.0000125
16594	0.0000205
16605	0.0000073
16617	0.0000251
16629	0.0000068
16641	0.0000192
16652	0.0000114
16664	0.0000188
16676	0.0000030
16688	0.0000071
16699	0.0000207
16711	0.0000144
16723	0.0000055
16734	0.0000200
16746	0.0000079
16758	0.0000142
16770	0.0000201
16781	0.0000052
16793	0.0000096
16805	0.0000107
16816	0.0000084
16828	0.0000099
16840	0.0000155
16852	0.0000217
16863	0.0000063
16875	0.0000081
16887	0.0000171
16898	0.0000131
16910	0.0000080
16922	0.0000101
16934	0.0000105
16945	0.0000052
16957	0.0000091
16969	0.0000209
16980	0.0000026
16992	0.0000069
17004	0.0000065
17016	0.0000223
17027	0.0000065
17039	0.0000223
17051	0.0000155
17063	0.0000212
17074	0.0000092
17086	0.0000212
17098	0.0000139
17109	0.0000135
17121	0.0000169
17133	0.0000158
17145	0.0000104
17156	0.0000148
17168	0.0000047
17180	0.0000263
17191	0.0000114
17203	0.0000100
17215	0.0000096
17227	0.0000100
17238	0.0000114
17250	0.0000338
17262	0.0000178
17273	0.0000279
17285	0.0000067
17297	0.0000082
17309	0.0000045
17320	0.0000141
17332	0.0000096
17344	0.0000095
17355	0.0000062
17367	0.0000239
17379	0.0000052
17391	0.0000134
17402	0.0000163
17414	0.0000059
17426	0.0000125
17438	0.0000064
17449	0.0000159
17461	0.0000129
17473	0.0000114
17484	0.0000111
17496	0.0000094
17508	0.0000102
17520	0.0000020
17531	0.0000236
17543	0.0000031
17555	0.0000149
17566	0.0000123
17578	0.0000117
17590	0.0000096
17602	0.0000100
17613	0.0000114
17625	0.0000153
17637	0.0000040
17648	0.0000149
17660	0.0000022
17672	0.0000067
17684	0.0000087
17695	0.0000114
17707	0.0000118
17719	0.0000120
17730	0.0000100
17742	0.0000265
17754	0.0000138
17766	0.0000259
17777	0.0000119
17789	0.0000254
17801	0.0000034
17813	0.0000118
17824	0.0000147
17836	0.0000389
17848	0.0000069
17859	0.0000212
17871	0.0000046
17883	0.0000055
17895	0.0000130
17906	0.0000145
17918	0.0000095
17930	0.0000180
17941	0.0000070
17953	0.0000094
17965	0.0000076
17977	0.0000150
17988	0.0000124
18000	0.0000136
18012	0.0000056
18023	0.0000034
18035	0.0000110
18047	0.0000076
18059	0.0000132
18070	0.0000117
18082	0.0000077
18094	0.0000124
18105	0.0000142
18117	0.0000012
18129	0.0000204
18141	0.0000053
18152	0.0000134
18164	0.0000262
18176	0.0000081
18188	0.0000222
18199	0.0000058
18211	0.0000284
18223	0.0000148
18234	0.0000155
18246	0.0000135
18258	0.0000063
18270	0.0000030
18281	0.0000307
18293	0.0000175
18305	0.0000046
18316	0.0000121
18328	0.0000110
18340	0.0000033
18352	0.0000031
18363	0.0000058
18375	0.0000145
18387	0.0000061
18398	0.0000099
18410	0.0000040
18422	0.0000270
18434	0.0000139
18445	0.0000038
18457	0.0000142
18469	0.0000160
18480	0.0000085
18492	0.0000112
18504	0.0000228
18516	0.0000324
18527	0.0000091
18539	0.0000125
18551	0.0000137
18563	0.0000164
18574	0.0000058
18586	0.0000134
18598	0.0000206
18609	0.0000156
18621	0.0000061
18633	0.0000180
18645	0.0000092
18656	0.0000131
18668	0.0000112
18680	0.0000131
18691	0.0000040
18703	0.0000233
18715	0.0000215
18727	0.0000158
18738	0.0000142
18750	0.0000075
18762	0.0000112
18773	0.0000133
18785	0.0000059
18797	0.0000045
18809	0.0000087
18820	0.0000130
18832	0.0000100
18844	0.0000170
18855	0.0000233
18867	0.0000256
18879	0.0000019
18891	0.0000113
18902	0.0000089
18914	0.0000242
18926	0.0000031
18938	0.0000070
18949	0.0000246
18961	0.0000062
18973	0.0000148
18984	0.0000194
18996	0.0000147
19008	0.0000185
19020	0.0000085
19031	0.0000117
19043	0.0000148
19055	0.0000159
19066	0.0000031
19078	0.0000184
19090	0.0000068
19102	0.0000074
19113	0.0000103
19125	0.0000173
19137	0.0000107
19148	0.0000153
19160	0.0000192
19172	0.0000160
19184	0.0000119
19195	0.0000194
19207	0.0000052
19219	0.0000234
19230	0.0000105
19242	0.0000082
19254	0.0000097
19266	0.0000286
19277	0.0000064
19289	0.0000221
19301	0.0000091
19313	0.0000215
19324	0.0000048
19336	0.0000497
19348	0.0000032
19359	0.0000118
19371	0.0000086
19383	0.0000236
19395	0.0000025
19406	0.0000094
19418	0.0000048
19430	0.0000282
19441	0.0000122
19453	0.0000123
19465	0.0000203
19477	0.0000168
19488	0.0000058
19500	0.0000256
19512	0.0000097
19523	0.0000060
19535	0.0000162
19547	0.0000093
19559	0.0000195
19570	0.0000245
19582	0.0000155
19594	0.0000100
19605	0.0000144
19617	0.0000100
19629	0.0000093
19641	0.0000163
19652	0.0000066
19664	0.0000111
19676	0.0000142
19688	0.0000189
19699	0.0000065
19711	0.0000079
19723	0.0000031
19734	0.0000094
19746	0.0000084
19758	0.0000120
19770	0.0000209
19781	0.0000105
19793	0.0000111
19805	0.0000037
19816	0.0000030
19828	0.0000031
19840	0.0000154
19852	0.0000098
19863	0.0000156
19875	0.0000086
19887	0.0000069
19898	0.0000106
19910	0.0000064
19922	0.0000123
19934	0.0000217
19945	0.0000083
19957	0.0000300
19969	0.0000134
19980	0.0000194
19992	0.0000270
20004	0.0000043
20016	0.0000097
20027	0.0000128
20039	0.0000073
20051	0.0000112
20063	0.0000136
20074	0.0000064
20086	0.0000210
20098	0.0000079
20109	0.0000279
20121	0.0000042
20133	0.0000106
20145	0.0000090
20156	0.0000167
20168	0.0000152
20180	0.0000128
20191	0.0000113
20203	0.0000110
20215	0.0000214
20227	0.0000047
20238	0.0000196
20250	0.0000139
20262	0.0000124
20273	0.0000099
20285	0.0000095
20297	0.0000114
20309	0.0000040
20320	0.0000223
20332	0.0000030
20344	0.0000214
20355	0.0000108
20367	0.0000200
20379	0.0000102
20391	0.0000020
20402	0.0000212
20414	0.0000237
20426	0.0000011
20438	0.0000117
20449	0.0000018
20461	0.0000110
20473	0.0000160
20484	0.0000212
20496	0.0000110
20508	0.0000279
20520	0.0000080
20531	0.0000082
20543	0.0000111
20555	0.0000097
20566	0.0000109
20578	0.0000006
20590	0.0000150
20602	0.0000258
20613	0.0000101
20625	0.0000123
20637	0.0000190
20648	0.0000157
20660	0.0000144
20672	0.0000108
20684	0.0000181
20695	0.0000071
20707	0.0000161
20719	0.0000239
20730	0.0000040
20742	0.0000152
20754	0.0000136
20766	0.0000104
20777	0.0000181
20789	0.0000139
20801	0.0000121
20813	0.0000099
20824	0.0000098
20836	0.0000291
20848	0.0000134
20859	0.0000157
20871	0.0000175
20883	0.0000061
20895	0.0000024
20906	0.0000156
20918	0.0000076
20930	0.0000144
20941	0.0000152
20953	0.0000254
20965	0.0000065
20977	0.0000171
20988	0.0000018
21000	0.0000053
21012	0.0000044
21023	0.0000264
21035	0.0000077
21047	0.0000185
21059	0.0000032
21070	0.0000088
21082	0.0000100
21094	0.0000108
21105	0.0000100
21117	0.0000212
21129	0.0000111
21141	0.0000191
21152	0.0000135
21164	0.0000181
21176	0.0000093
21188	0.0000218
21199	0.0000111
21211	0.0000286
21223	0.0000023
21234	0.0000051
21246	0.0000096
21258	0.0000107
21270	0.0000199
21281	0.0000141
21293	0.0000134
21305	0.0000119
21316	0.0000144
21328	0.0000096
21340	0.0000006
21352	0.0000077
21363	0.0000196
21375	0.0000172
21387	0.0000064
21398	0.0000170
21410	0.0000108
21422	0.0000179
21434	0.0000139
21445	0.0000078
21457	0.0000173
21469	0.0000275
21480	0.0000094
21492	0.0000050
21504	0.0000153
21516	0.0000161
21527	0.0000130
21539	0.0000171
21551	0.0000126
21563	0.0000063
21574	0.0000133
21586	0.0000116
21598	0.0000121
21609	0.0000082
21621	0.0000109
21633	0.0000182
21645	0.0000155
21656	0.0000239
21668	0.0000052
21680	0.0000352
21691	0.0000310
21703	0.0000107
21715	0.0000108
21727	0.0000182
21738	0.0000047
21750	0.0000161
21762	0.0000056
21773	0.0000180
21785	0.0000121
21797	0.0000272
21809	0.0000169
21820	0.0000122
21832	0.0000110
21844	0.0000023
21855	0.0000040
21867	0.0000124
21879	0.0000099
21891	0.0000310
21902	0.0000175
21914	0.0000245
21926	0.0000064
21938	0.0000061
21949	0.0000090
21961	0.0000086
21973	0.0000104
21984	0.0000152
21996	0.0000098
22008	0.0000179
22020	0.0000261
22031	0.0000076
22043	0.0000237
22055	0.0000148
22066	0.0000060
22078	0.0000120
22090	0.0000144
22102	0.0000163
22113	0.0000066
22125	0.0000232
22137	0.0000178
22148	0.0000087
22160	0.0000073
22172	0.0000078
22184	0.0000132
22195	0.0000095
22207	0.0000041
22219	0.0000186
22230	0.0000140
22242	0.0000257
22254	0.0000101
22266	0.0000153
22277	0.0000180
22289	0.0000048
22301	0.0000103
22313	0.0000083
22324	0.0000079
22336	0.0000297
22348	0.0000030
22359	0.0000329
22371	0.0000077
22383	0.0000133
22395	0.0000069
22406	0.0000069
22418	0.0000099
22430	0.0000134
22441	0.0000122
22453	0.0000096
22465	0.0000054
22477	0.0000242
22488	0.0000087
22500	0.0000087
22512	0.0000017
22523	0.0000439
22535	0.0000054
22547	0.0000175
22559	0.0000208
22570	0.0000115
22582	0.0000195
22594	0.0000209
22605	0.0000170
22617	0.0000050
22629	0.0000134
22641	0.0000169
22652	0.0000115
22664	0.0000210
22676	0.0000105
22688	0.0000206
22699	0.0000276
22711	0.0000206
22723	0.0000223
22734	0.0000157
22746	0.0000081
22758	0.0000181
22770	0.0000147
22781	0.0000166
22793	0.0000091
22805	0.0000237
22816	0.0000083
22828	0.0000072
22840	0.0000111
22852	0.0000082
22863	0.0000061
22875	0.0000085
22887	0.0000110
22898	0.0000180
22910	0.0000123
22922	0.0000332
22934	0.0000007
22945	0.0000046
22957	0.0000036
22969	0.0000170
22980	0.0000166
22992	0.0000151
23004	0.0000122
23016	0.0000195
23027	0.0000145
23039	0.0000086
23051	0.0000105
23063	0.0000075
23074	0.0000038
23086	0.0000179
23098	0.0000188
23109	0.0000214
23121	0.0000089
23133	0.0000103
23145	0.0000182
23156	0.0000204
23168	0.0000060
23180	0.0000292
23191	0.0000092
23203	0.0000119
23215	0.0000202
23227	0.0000227
23238	0.0000096
23250	0.0000144
23262	0.0000058
23273	0.0000100
23285	0.0000134
23297	0.0000244
23309	0.0000041
23320	0.0000169
23332	0.0000087
23344	0.0000156
23355	0.0000066
23367	0.0000211
23379	0.0000042
23391	0.0000162
23402	0.0000122
23414	0.0000095
23426	0.0000182
[truncated: 185 more rows]
