# Supplementary material for: On the design of a MEMS piezoelectric accelerometer coupled to the middle ear as an implantable sensor for hearing devices
Source: Sci Rep. 2018 Mar 2;8:3920. doi: 10.1038/s41598-018-22219-7 (PMC5834511; doi:10.1038/s41598-018-22219-7)
Supplement: Supplementary file 6 — Dataset 6 [file 41598_2018_22219_MOESM6_ESM.csv]

100	101	1000000000	1010000000
325	77	3250000000	770000000
500	66	5000000000	660000000
700	60	7000000000	600000000
1000	57	10000000000	570000000
1225	59	12250000000	590000000
1450	57	14500000000	570000000
1675	54	16750000000	540000000
1900	51	19000000000	510000000
2125	50	21250000000	500000000
2350	49	23500000000	490000000
2575	47	25750000000	470000000
2800	45	28000000000	450000000
3025	44	30250000000	440000000
3250	45	32500000000	450000000
3475	49	34750000000	490000000
3700	55	37000000000	550000000
3925	53	39250000000	530000000
4150	53	41500000000	530000000
4375	52	43750000000	520000000
4600	52	46000000000	520000000
4825	55	48250000000	550000000
5050	56	50500000000	560000000
5275	55	52750000000	550000000
5500	56	55000000000	560000000
5725	55	57250000000	550000000
5950	56	59500000000	560000000
6175	55	61750000000	550000000
6400	57	64000000000	570000000
6625	58	66250000000	580000000
6850	59	68500000000	590000000
7075	61	70750000000	610000000
7300	62	73000000000	620000000
7525	64	75250000000	640000000
7750	64	77500000000	640000000
7975	64	79750000000	640000000
8200	64	82000000000	640000000
8425	64	84250000000	640000000
8650	65	86500000000	650000000
8875	68	88750000000	680000000
9100	68	91000000000	680000000
9325	67	93250000000	670000000
9550	69	95500000000	690000000
9775	73	97750000000	730000000
10000	72	100000000000	720000000
