# Supplementary material for: On the design of a MEMS piezoelectric accelerometer coupled to the middle ear as an implantable sensor for hearing devices
Source: Sci Rep. 2018 Mar 2;8:3920. doi: 10.1038/s41598-018-22219-7 (PMC5834511; doi:10.1038/s41598-018-22219-7)
Supplement: Supplementary file 7 — Dataset 7 [file 41598_2018_22219_MOESM7_ESM.csv]

100	101	101
325	77	76
500	66	64
700	60	56
1000	57	51
1225	59	53
1450	57	50
1675	54	46
1900	51	43
2125	50	42
2350	49	41
2575	47	38
2800	45	36
3025	44	34
3250	45	35
3475	49	39
3700	55	45
3925	53	43
4150	53	42
4375	52	40
4600	52	41
4825	55	44
5050	56	44
5275	55	43
5500	56	44
5725	55	43
5950	56	43
6175	55	42
6400	57	44
6625	58	46
6850	59	47
7075	61	48
7300	62	49
7525	64	50
7750	64	50
7975	64	50
8200	64	50
8425	64	50
8650	65	51
8875	68	54
9100	68	54
9325	67	53
9550	69	55
9775	73	59
10000	72	58
