# Supplementary material for: On the design of a MEMS piezoelectric accelerometer coupled to the middle ear as an implantable sensor for hearing devices
Source: Sci Rep. 2018 Mar 2;8:3920. doi: 10.1038/s41598-018-22219-7 (PMC5834511; doi:10.1038/s41598-018-22219-7)
Supplement: Supplementary file 8 — Dataset 8 [file 41598_2018_22219_MOESM8_ESM.csv]

202	61
238	60
271	59
316	56
415	52
488	48
551	46
609	43
702	40
777	36
951	35
1030	36
1187	38
1574	37
1851	37
2175	38
2430	39
2607	42
3033	44
3750	42
4232	46
5332	59
6795	58
7739	71
10257	83
