# Supplementary material for: On the design of a MEMS piezoelectric accelerometer coupled to the middle ear as an implantable sensor for hearing devices
Source: Sci Rep. 2018 Mar 2;8:3920. doi: 10.1038/s41598-018-22219-7 (PMC5834511; doi:10.1038/s41598-018-22219-7)
Supplement: Supplementary file 9 — Dataset 9 [file 41598_2018_22219_MOESM9_ESM.csv]

100	78
116	79
128	78
131	74
136	70
138	66
150	65
157	68
170	65
183	69
189	65
191	63
207	60
225	60
243	58
250	53
257	49
279	57
289	53
297	49
301	45
326	50
344	47
384	45
422	44
462	41
508	40
516	37
568	38
619	36
687	33
722	30
773	30
838	28
936	26
1031	24
1127	22
1254	20
1391	18
1543	17
1704	14
1807	18
1993	19
2110	22
2287	23
2556	27
2850	29
3149	31
3496	33
3894	35
4455	38
4952	41
5495	41
6080	42
6770	45
7515	47
8412	48
8942	50
9856	59
