# Supplementary material for: On the design of a MEMS piezoelectric accelerometer coupled to the middle ear as an implantable sensor for hearing devices
Source: Sci Rep. 2018 Mar 2;8:3920. doi: 10.1038/s41598-018-22219-7 (PMC5834511; doi:10.1038/s41598-018-22219-7)
Supplement: Supplementary file 10 — Dataset 10 [file 41598_2018_22219_MOESM10_ESM.csv]

139	57	571.107.000	1.385.100.000
150	57	565.747.000	1.504.700.000
165	56	557.747.000	1.651.200.000
181	55	548.757.000	1.811.900.000
205	53	532.847.000	2.047.900.000
220	52	522.837.000	2.201.600.000
243	51	509.097.000	2.426.000.000
271	49	491.687.000	2.712.000.000
279	48	481.867.000	2.787.000.000
291	47	467.107.000	2.912.800.000
306	45	449.147.000	3.063.300.000
314	44	441.727.000	3.141.800.000
340	43	432.377.000	3.403.200.000
369	42	423.107.000	3.686.500.000
385	41	408.297.000	3.852.900.000
405	39	393.127.000	4.052.700.000
426	38	376.907.000	4.262.600.000
451	36	359.747.000	4.512.100.000
474	34	340.907.000	4.744.900.000
533	34	336.977.000	5.327.200.000
610	33	330.117.000	6.096.400.000
667	32	324.967.000	6.669.700.000
730	32	322.017.000	7.298.000.000
799	32	322.527.000	7.987.300.000
874	32	322.507.000	8.741.400.000
957	32	321.807.000	9.566.200.000
1071	33	327.647.000	10.712.000.000
1152	33	333.077.000	11.516.000.000
1225	35	354.067.000	12.246.000.000
1291	37	369.467.000	12.907.000.000
1369	39	386.997.000	13.693.000.000
1453	40	401.797.000	14.525.000.000
1577	41	406.367.000	15.765.000.000
1741	41	411.437.000	17.408.000.000
1894	42	416.077.000	18.935.000.000
2192	43	426.917.000	21.919.000.000
2459	44	435.507.000	24.586.000.000
2669	44	441.127.000	26.687.000.000
2980	45	454.597.000	29.803.000.000
3285	47	465.747.000	32.851.000.000
3627	48	479.837.000	36.265.000.000
3910	49	485.907.000	39.095.000.000
4272	49	492.397.000	42.722.000.000
4785	50	501.537.000	47.850.000.000
5296	51	514.757.000	52.956.000.000
5968	53	530.067.000	59.682.000.000
6590	54	535.757.000	65.904.000.000
7153	54	540.747.000	71.533.000.000
7532	54	542.107.000	75.324.000.000
