# Supplementary material for: On the design of a MEMS piezoelectric accelerometer coupled to the middle ear as an implantable sensor for hearing devices
Source: Sci Rep. 2018 Mar 2;8:3920. doi: 10.1038/s41598-018-22219-7 (PMC5834511; doi:10.1038/s41598-018-22219-7)
Supplement: Supplementary file 11 — Dataset 11 [file 41598_2018_22219_MOESM11_ESM.csv]

106	21
135	19
167	19
211	17
263	17
332	16
423	16
525	15
655	15
814	15
1021	15
1316	14
1634	15
2062	15
2560	15
3230	15
4075	16
5114	16
6350	17
7843	17
10000	17
